# Supplementary material for: Subjective nature of path information in quantum mechanics
Source: Nat Commun. 2026 Feb 6;17:2433. doi: 10.1038/s41467-026-69034-7 (PMC12988235; doi:10.1038/s41467-026-69034-7)
Supplement: Supplementary file 3 — Source Data [file 41467_2026_69034_MOESM3_ESM.zip]

Archive with 7 entries (6 files):
- TCExpData_Upload/
- TCExpData_Upload/TCExpScan_OuterPhi12_InnerPhi23.txt
- TCExpData_Upload/TCExpScan_OuterPhi23_InnerPhi12.txt
- TCExpData_Upload/TCExp_dfO12I23_ContourCounts.csv
- TCExpData_Upload/TCExp_V12.txt
- TCExpData_Upload/TCExp_V12_V23_PairVisibility.txt
- TCExpData_Upload/TCExp_V23.txt
