# Supplementary material for: Subjective nature of path information in quantum mechanics
Source: Nat Commun. 2026 Feb 6;17:2433. doi: 10.1038/s41467-026-69034-7 (PMC12988235; doi:10.1038/s41467-026-69034-7)
Supplement: Supplementary file 3 — Source Data [file 41467_2026_69034_MOESM3_ESM.zip › TCExpData_Upload/TCExpScan_OuterPhi12_InnerPhi23.txt]

28.928022	173.0094	191.001	40831.906119	39596.949473	4492.077999	0.0
29.088047	173.0094	191.006	36761.819065	36452.069783	3583.799183	0.0
29.24895	173.0094	191.006	33993.663202	34136.719932	2989.57801	0.0
29.409014	173.0094	191.0304	31742.508667	32550.66853	2482.481492	0.0
29.570075	173.0094	191.0554	30071.187901	31174.358537	2018.257205	0.0
29.73134	173.0094	191.0554	29085.909219	31183.247976	1864.215912	0.0
29.892309	173.0094	191.0794	28914.554194	31474.173039	1768.617522	0.0
30.053227	173.0094	191.104	29720.27972	32542.073311	1923.461154	0.0
30.214326	173.0094	191.104	31090.529891	34331.802818	2279.044063	0.0
30.376177	173.0094	191.129	33509.993966	36661.175448	2725.138675	0.0
30.536826	173.0094	191.154	36660.293239	39657.6515	3449.963976	0.0
30.698052	173.0094	191.154	40414.680438	43301.279166	4211.15531	0.0
30.859995	173.0094	191.1784	44837.5413	47358.166242	5070.985022	0.0
31.020597	173.0094	191.203	49402.609774	52033.879433	6270.045744	0.0
31.181701	173.0094	191.203	54840.622655	57271.825264	7356.556551	0.0
31.342119	173.0094	191.228	59949.675421	61982.103216	8473.078819	0.0
31.503476	173.0094	191.228	65712.484889	66859.648686	9512.187179	0.0
31.66441	173.0094	191.2523	70264.626524	70654.913	10606.111825	0.0
31.826911	173.0094	191.2773	75241.784342	75433.8303	11635.859611	0.0
31.987024	173.0094	191.2773	79592.201753	79462.122567	12494.570355	0.0
32.14745	173.0094	191.302	84556.684658	83360.710512	13614.339645	0.0
32.309631	173.0094	191.327	88721.568198	87315.222061	14606.822377	0.0
32.470118	173.0094	191.327	92285.846948	90113.11767	15418.125051	0.0
32.630941	173.0094	191.3513	95898.238916	93014.116051	16137.244255	0.0
32.791293	173.0094	191.3513	98801.688872	94851.721788	16752.80272	0.0
32.951415	173.0094	191.3763	100636.59099	96295.213659	17210.846793	0.0
33.113007	173.0094	191.401	101583.290535	97180.226211	17223.729129	0.0
33.273968	173.0094	191.401	101812.712147	96744.047411	17423.054896	0.0
33.43581	173.0094	191.427	102063.559511	96902.656388	17525.2328	0.0
33.596205	173.0094	191.452	101039.864228	95757.364756	17335.83087	0.0
33.756962	173.0094	191.452	99753.687944	93399.160275	16928.467868	0.0
33.918223	173.0094	191.476	96438.786668	90162.666628	16237.421404	0.0
34.083511	173.0094	191.5003	93858.936609	87520.037413	15786.866533	0.0
34.243867	173.0094	191.5003	89895.662402	83818.178731	14972.190534	0.0
34.404967	173.0094	191.525	84907.385997	79513.482649	14031.971513	0.0
34.566051	173.0094	191.525	79738.432638	74452.118786	12735.978333	0.0
34.727004	173.0094	191.5503	74173.606145	69716.192629	11699.07653	0.0
34.887915	173.0094	191.575	68384.596241	63955.73908	10488.387884	0.0
35.050154	173.0094	191.575	62775.827964	58952.916607	9265.726214	0.0
35.211168	173.0094	191.5993	57247.729806	53862.016442	7985.216486	0.0
35.37201	173.0094	191.6243	51473.629982	48544.055116	6823.37201	0.0
35.546788	173.0094	191.6243	45801.59033	43748.834648	5517.301723	0.0
35.708199	173.0094	191.6493	40051.077859	39642.792032	4363.985666	0.0
35.869068	173.0094	191.675	35923.880766	36054.57736	3409.643487	0.0
36.030452	173.0094	191.675	33121.153775	33362.455517	2662.745577	0.0
36.190712	173.0094	191.6993	30510.363031	31809.991532	2172.743962	0.0
36.351785	173.0094	191.6993	29103.528424	31277.369713	1835.329987	0.0
36.512002	173.0094	191.7243	28954.575955	31628.577143	1816.127864	0.0
36.674819	173.0094	191.749	29934.510452	32692.164304	1918.927399	0.0
36.835599	173.0094	191.749	31913.408117	35027.736992	2390.370507	0.0
36.99691	173.0094	191.774	34832.569767	38009.199581	3008.793402	0.0
37.157324	173.0094	191.799	39086.092224	42473.337409	3997.072827	0.0
37.318346	173.0094	191.799	43683.100608	47133.867492	4879.438112	0.0
37.479153	173.0094	191.8233	48647.272666	51732.71686	6050.915982	0.0
37.641546	173.0094	191.8233	54382.452265	56756.08752	7251.550648	0.0
37.801968	173.0094	191.8483	60589.864438	62519.522167	8567.001619	0.0
37.962894	173.0094	191.873	67390.093554	68522.474063	10069.96082	0.0
38.125341	173.0094	191.873	73167.896742	73677.653145	11148.54727	0.0
38.286244	173.0094	191.898	79076.735155	78865.470525	12589.835482	0.0
38.447143	173.0094	191.922	85323.018455	84358.112952	13834.669016	0.0
38.609779	173.0094	191.922	91130.292008	88089.727071	14980.103303	0.0
38.77077	173.0094	191.9473	94955.963665	91591.890279	16012.374875	0.0
38.931554	173.0094	191.972	98641.883761	95157.028222	16775.485026	0.0
39.09357	173.0094	191.972	100326.828016	96341.492222	16956.346476	0.0
39.25492	173.0094	191.997	102217.841112	97617.165443	17738.135115	0.0
39.417328	173.0094	191.997	101336.428425	96973.13821	17349.164557	0.0
39.57877	173.0094	192.021	100857.494261	95152.34964	17124.620892	0.0
39.739623	173.0094	192.0457	99205.420345	92981.92411	17070.029323	0.0
39.900538	173.0094	192.0457	94633.440627	88951.83853	16004.523769	0.0
40.061599	173.0094	192.0707	90433.123063	84104.28609	15076.665369	0.0
40.222513	173.0094	192.095	84899.026849	78831.680146	13956.973431	0.0
40.383405	173.0094	192.095	79174.495881	73020.041763	12715.617321	0.0
40.544362	173.0094	192.1207	72030.031915	67455.781801	11084.853377	0.0
40.705222	173.0094	192.145	65782.571881	61647.94045	9733.804196	0.0
40.866164	173.0094	192.145	59492.1932	55785.019239	8435.030375	0.0
41.028615	173.0094	192.1697	52739.428453	49847.597306	7058.531073	0.0
41.191766	173.0094	192.1697	45800.250032	43927.097575	5599.691964	0.0
41.353655	173.0094	192.1947	39762.198241	39339.89354	4187.982001	0.0
41.514531	173.0094	192.219	34922.633751	34954.922541	3166.607855	0.0
41.676562	173.0094	192.219	31544.570453	32387.506859	2407.627584	0.0
41.83842	173.0094	192.2447	29676.865301	31070.29217	1995.185928	0.0
41.99995	173.0094	192.2687	29041.57748	31339.182733	1846.494737	0.0
42.159906	173.0094	192.2687	29608.423816	32530.027703	1891.496662	0.0
42.319839	173.0094	192.294	31893.482323	34762.958349	2394.58704	0.0
42.481843	173.0094	192.3187	34841.439051	38099.151722	3013.746358	0.0
42.643101	173.0094	192.3187	39453.479331	42800.540956	3977.845165	0.0
42.803965	173.0094	192.343	44836.152845	48208.505088	5233.675587	0.0
42.964899	173.0094	192.343	51062.957612	53910.919439	6537.262241	0.0
43.125875	173.0094	192.368	58300.023698	60335.665872	8067.288344	0.0
43.286974	173.0094	192.393	65119.365025	66240.523904	9543.672978	0.0
43.448082	173.0094	192.393	72113.644869	73022.95228	11076.384915	0.0
43.609008	173.0094	192.418	79046.36471	79182.571939	12586.47139	0.0
43.76993	173.0094	192.4427	84978.458681	84489.136392	13966.809815	0.0
43.930899	173.0094	192.4427	91960.949417	89617.422497	15304.022465	0.0
44.092749	173.0094	192.4677	96417.403353	94047.596794	16390.271891	0.0
44.253656	173.0094	192.492	99716.393254	95706.608302	16867.239211	0.0
44.414543	173.0094	192.492	100839.340711	97073.383854	17339.862223	0.0
44.575054	173.0094	192.5166	101799.061728	96581.127391	17464.814793	0.0
44.735549	173.0094	192.5166	100776.753671	95292.834206	17186.494123	0.0
44.896352	173.0094	192.5416	98300.750258	92369.552156	16707.491796	0.0
45.056781	173.0094	192.566	94598.420823	88438.850641	16082.249151	0.0
45.219174	173.0094	192.566	89553.711498	84009.811968	14942.063649	0.0
45.38	173.0094	192.591	83365.911169	77127.89699	13497.228062	0.0
45.541096	173.0094	192.616	75494.73513	70519.564935	12013.159682	0.0
45.70181	173.0094	192.616	67950.882402	63485.226648	10391.14868	0.0
45.863741	173.0094	192.6406	59945.456299	56351.657033	8744.68279	0.0
46.024771	173.0094	192.6406	52063.239504	49491.485336	6914.325032	0.0
46.186975	173.0094	192.6656	45448.77208	43529.702471	5451.604883	0.0
46.349334	173.0094	192.69	38995.995228	38312.82819	4077.724499	0.0
46.510418	173.0094	192.69	33951.202875	34130.948604	2893.598978	0.0
46.67074	173.0094	192.715	30676.766561	32271.649336	2230.826828	0.0
46.832255	173.0094	192.74	29094.995618	30930.09197	1927.273649	0.0
46.9932	173.0094	192.74	29195.509294	31775.155684	1856.33076	0.0
47.155062	173.0094	192.7646	31452.236873	34537.210155	2327.648568	0.0
47.315441	173.0094	192.7896	35228.686205	38374.0357	3122.193547	0.0
47.477611	173.0094	192.7896	40070.512894	42999.158566	4071.624652	0.0
47.638568	173.0094	192.8146	46291.561479	49410.474658	5516.539237	0.0
47.799586	173.0094	192.8146	53454.448763	56135.727658	7094.568799	0.0
47.959797	173.0094	192.839	61202.453665	63019.467955	8535.327977	0.0
48.121231	173.0094	192.8636	69236.513052	69657.510733	10391.753651	0.0
48.282188	173.0094	192.8636	77169.674935	77238.773169	11961.671978	0.0
48.445597	173.0094	192.888	83611.885023	82548.581111	13569.56779	0.0
48.606851	173.0094	192.913	90900.649312	88837.062601	15025.274908	0.0
48.768316	173.0094	192.913	95788.591194	92652.3706	16162.245106	0.0
48.930863	173.0094	192.9376	99284.844738	95332.770849	16798.59232	0.0
49.092339	173.0094	192.9626	102208.608614	96625.471551	17470.312868	0.0
49.254359	173.0094	192.9626	101640.077696	96590.69473	17572.614891	0.0
49.415593	173.0094	192.9865	99451.031227	94548.580346	17184.243359	0.0
49.577182	173.0094	192.9865	95928.962908	90455.517942	16389.001295	0.0
49.862836	173.0094	193.012	91715.419015	85630.053908	15553.020093	0.0
76.17975	173.0187	191.001	40832.94303	39595.346139	4494.430814	0.0
76.339848	173.0187	191.0075	37245.583301	36924.467334	3615.069392	0.0
76.499677	173.0187	191.0075	34094.059773	34077.773172	3013.79669	0.0
76.660033	173.0187	191.032	32075.302064	32660.271362	2572.938842	0.0
76.82012	173.0187	191.0565	30298.132948	31503.655618	2170.55942	0.0
76.981512	173.0187	191.0565	29106.314037	31410.930774	1917.196116	0.0
77.142931	173.0187	191.081	29275.341676	31524.463507	1882.308976	0.0
77.304304	173.0187	191.106	29689.63344	32595.802099	2014.790446	0.0
77.464683	173.0187	191.106	31441.510989	34405.187244	2250.72732	0.0
77.626164	173.0187	191.1304	33366.964377	36552.052172	2771.679536	0.0
77.786836	173.0187	191.155	37097.174569	40349.98932	3389.054271	0.0
77.947269	173.0187	191.155	40496.705896	43846.550574	4297.244325	0.0
78.110363	173.0187	191.18	45063.957167	48428.381557	5295.867298	0.0
78.271601	173.0187	191.18	50110.776879	52677.749848	6249.188	0.0
78.433197	173.0187	191.204	55863.307799	57917.651183	7442.120767	0.0
78.595679	173.0187	191.229	61304.348321	62493.714462	8372.621505	0.0
78.75662	173.0187	191.229	66599.200002	67653.062596	9641.460122	0.0
78.916877	173.0187	191.253	71214.44462	72077.90277	10896.71828	0.0
79.078288	173.0187	191.278	76354.574233	76277.270584	11806.792924	0.0
79.23876	173.0187	191.278	80980.384601	80244.325408	12744.229065	0.0
79.400205	173.0187	191.302	85272.350571	83931.691466	13663.08494	0.0
79.561594	173.0187	191.3274	89257.228955	87408.124036	14683.302483	0.0
79.723132	173.0187	191.3274	93455.984204	90684.094927	15578.293245	0.0
79.884971	173.0187	191.3513	95957.498019	93476.588322	16299.851351	0.0
80.046278	173.0187	191.376	99477.244535	95199.733061	16845.887549	0.0
80.208594	173.0187	191.376	101092.107003	96246.490253	17226.072535	0.0
80.368985	173.0187	191.401	101692.312619	96664.335041	17344.825045	0.0
80.529018	173.0187	191.401	101993.828828	96430.177295	17547.674898	0.0
80.689975	173.0187	191.426	102106.910089	96366.13202	17640.068727	0.0
80.850959	173.0187	191.4503	100365.989261	94973.675804	17228.218801	0.0
81.012308	173.0187	191.4503	98877.593688	92328.181313	16838.392177	0.0
81.173365	173.0187	191.475	96587.332102	89962.269253	16443.584217	0.0
81.334311	173.0187	191.4993	92448.451767	85710.291365	15547.237408	0.0
81.495206	173.0187	191.4993	88040.739286	82114.787147	14657.557589	0.0
81.656178	173.0187	191.525	84063.431985	78511.942845	13632.177746	0.0
81.816631	173.0187	191.525	77686.027554	72253.783459	12185.907407	0.0
81.977584	173.0187	191.5493	72174.143514	67598.535744	11418.277079	0.0
82.13784	173.0187	191.5743	66823.26961	61597.071659	9986.917108	0.0
82.298663	173.0187	191.5743	60801.068881	56589.043892	8921.436394	0.0
82.460582	173.0187	191.599	55459.62247	51852.691028	7664.729314	0.0
82.621474	173.0187	191.624	49406.07024	47160.02532	6309.218585	0.0
82.783466	173.0187	191.624	43785.527145	42219.798163	5072.230112	0.0
82.944385	173.0187	191.649	39295.929999	38464.079096	4170.007896	0.0
83.105268	173.0187	191.674	35279.417494	35350.180927	3191.277022	0.0
83.266606	173.0187	191.674	32246.365295	32875.973662	2530.688621	0.0
83.428522	173.0187	191.6993	30195.052908	31621.878913	2075.452571	0.0
83.588982	173.0187	191.6993	29187.728728	30859.717519	1944.872163	0.0
83.750906	173.0187	191.7243	29230.703461	31445.33576	1926.06594	0.0
83.913406	173.0187	191.7483	30784.171395	33411.338428	2198.164324	0.0
84.073821	173.0187	191.7483	32696.088775	35676.385871	2515.083752	0.0
84.2343	173.0187	191.774	35989.493132	39284.267856	3259.288974	0.0
84.395249	173.0187	191.7983	39876.407894	43334.895471	4160.488279	0.0
84.556276	173.0187	191.7983	45368.334023	48156.285005	5291.730653	0.0
84.718503	173.0187	191.823	50884.658078	53743.054685	6449.931044	0.0
84.879429	173.0187	191.823	57156.689464	59007.915162	7726.120034	0.0
85.039828	173.0187	191.848	62914.777188	64329.017188	9025.520744	0.0
85.200773	173.0187	191.872	69101.696387	70105.898361	10360.875	0.0
85.36339	173.0187	191.872	75331.13369	75945.818113	11672.165775	0.0
85.524235	173.0187	191.898	81495.680358	80886.22878	13050.112772	0.0
85.685411	173.0187	191.9217	87213.194198	85803.079249	14275.976135	0.0
85.846438	173.0187	191.9217	92385.114737	89622.753806	15331.602346	0.0
86.007291	173.0187	191.947	96009.854736	92391.222857	15993.953055	0.0
86.171612	173.0187	191.972	99363.354784	95209.860942	16803.221457	0.0
86.333567	173.0187	191.972	100664.323193	96811.515698	17302.538848	0.0
86.494493	173.0187	191.997	101966.385425	96709.380789	17363.626765	0.0
86.655369	173.0187	191.997	101789.125346	96176.921628	17470.011492	0.0
86.815706	173.0187	192.0207	100423.479482	94515.307501	17285.90116	0.0
86.976563	173.0187	192.0457	97779.458696	91493.69675	16519.631187	0.0
87.137031	173.0187	192.0457	93601.76012	87525.815826	15792.984724	0.0
87.298022	173.0187	192.072	88397.569366	81958.794762	14705.786332	0.0
87.458872	173.0187	192.096	82832.867056	76866.675475	13496.171269	0.0
87.61922	173.0187	192.096	76399.553125	70934.059698	11984.092241	0.0
87.780166	173.0187	192.1207	70197.911603	65173.901257	10761.457808	0.0
87.941026	173.0187	192.1207	64016.651437	59676.10925	9459.505195	0.0
88.102584	173.0187	192.145	57296.634627	53490.412601	8100.832783	0.0
88.263452	173.0187	192.1697	50557.877642	48296.82491	6591.595715	0.0
88.424228	173.0187	192.1697	44844.702759	42799.449313	5295.951714	0.0
88.584696	173.0187	192.194	38666.475432	38095.854982	4013.620864	0.0
88.745399	173.0187	192.2187	34564.26157	34736.774819	3066.731051	0.0
88.907107	173.0187	192.2187	31384.446563	31923.099745	2320.292892	0.0
89.068064	173.0187	192.2437	29340.958181	31266.127133	2038.911469	0.0
89.228905	173.0187	192.268	28937.825608	31381.498412	1814.288561	0.0
89.38982	173.0187	192.268	30012.295397	32744.178898	2049.488973	0.0
89.550757	173.0187	192.2926	32162.525123	35710.444312	2538.398658	0.0
89.711637	173.0187	192.317	36024.172933	39286.588696	3305.463662	0.0
89.87455	173.0187	192.317	40640.3843	43550.946765	4162.596358	0.0
90.034922	173.0187	192.341	46345.462883	49520.031746	5357.856981	0.0
90.195744	173.0187	192.341	52814.750017	54951.887491	6848.991127	0.0
90.35873	173.0187	192.366	59916.455496	61292.36617	8342.267489	0.0
90.519833	173.0187	192.3906	67051.677617	68527.544391	9837.063079	0.0
90.680771	173.0187	192.3906	74068.834821	74118.038244	11425.188693	0.0
90.841247	173.0187	192.415	80321.483314	80340.758743	12799.655818	0.0
91.002296	173.0187	192.4395	87226.768323	85916.508164	14188.59682	0.0
91.162606	173.0187	192.4395	93383.543193	90664.271504	15535.606164	0.0
91.32406	173.0187	192.4645	97749.234033	94442.029806	16405.171543	0.0
91.484763	173.0187	192.4896	100488.147946	96085.275076	17182.900048	0.0
91.645797	173.0187	192.4896	102354.491099	97080.916246	17455.233346	0.0
91.806199	173.0187	192.514	101950.773095	96342.50791	17501.801554	0.0
91.96716	173.0187	192.514	100870.742009	94894.519402	17424.056811	0.0
92.129179	173.0187	192.5385	97758.533809	91892.915132	16730.725063	0.0
92.290745	173.0187	192.563	93830.508786	87236.177982	15785.987678	0.0
92.45154	173.0187	192.563	88790.183537	82159.123133	14707.302593	0.0
92.612208	173.0187	192.588	81604.921962	76346.797424	13265.479442	0.0
92.773134	173.0187	192.613	74257.290663	69195.149537	11762.214644	0.0
92.935774	173.0187	192.613	66559.863162	62214.684142	10093.765187	0.0
93.095961	173.0187	192.6375	58186.426028	55101.643207	8354.426857	0.0
93.256841	173.0187	192.662	51335.776282	48197.478901	6608.885074	0.0
93.417786	173.0187	192.662	44459.518477	42930.007794	5299.896637	0.0
93.5786	173.0187	192.6865	38630.049464	37974.990111	3906.5218	0.0
93.738714	173.0187	192.6865	34003.753445	34190.149546	2950.627076	0.0
93.900318	173.0187	192.7125	30658.831895	31987.73555	2221.211229	0.0
94.060798	173.0187	192.7375	29421.720864	30968.971519	1943.723974	0.0
94.222532	173.0187	192.7375	29602.502946	32135.100394	1976.251358	0.0
94.383227	173.0187	192.7615	31867.085033	34609.674471	2384.055817	0.0
94.543834	173.0187	192.7865	35094.623407	38605.625999	3019.662462	0.0
94.706292	173.0187	192.7865	40064.560377	43460.713154	4193.457461	0.0
94.867211	173.0187	192.811	46058.042624	49273.361723	5453.968681	0.0
95.02781	173.0187	192.8354	53558.934008	56036.620359	7045.582868	0.0
95.18864	173.0187	192.8354	61509.335593	63364.073903	8621.611085	0.0
95.351564	173.0187	192.8605	69104.011603	69815.18263	10372.190865	0.0
95.513041	173.0187	192.8605	77191.881347	77233.978634	11983.184047	0.0
95.673913	173.0187	192.885	84754.71265	83532.233359	13746.922137	0.0
95.834785	173.0187	192.91	90609.712839	88842.652036	14939.69588	0.0
95.995865	173.0187	192.91	96392.359894	92875.819678	16009.471624	0.0
96.155983	173.0187	192.934	99739.702872	95633.574656	16922.600373	0.0
96.317213	173.0187	192.934	102019.545374	96295.46625	17484.613371	0.0
96.491287	173.0187	192.9605	101938.055128	96912.347438	17475.622145	0.0
96.652267	173.0187	192.9605	100213.5584	94501.996508	17083.133118	0.0
96.813243	173.0187	192.991	96245.829832	89711.957571	16171.679839	0.0
97.092519	173.0187	193.016	91606.879939	85613.110143	15418.911388	0.0
123.121414	173.028	191.001	37889.29702	37343.71065	3800.054787	0.0
123.282197	173.028	191.001	34330.899888	34627.161071	3101.89307	0.0
123.443882	173.028	191.0174	32377.220239	32755.271427	2635.66596	0.0
123.605032	173.028	191.0424	30844.63531	31719.948785	2158.74857	0.0
123.767147	173.028	191.0424	29386.871813	30930.343146	1889.172362	0.0
123.92951	173.028	191.067	29041.01076	31359.672531	1837.000053	0.0
124.090278	173.028	191.092	29664.925986	31930.093723	2015.876179	0.0
124.2507	173.028	191.092	30748.339734	33721.098447	2167.266864	0.0
124.412719	173.028	191.117	33203.366517	35864.276784	2658.620326	0.0
124.575401	173.028	191.1414	36174.152347	39275.834264	3300.420157	0.0
124.735784	173.028	191.1414	39975.004043	43041.987881	4021.122278	0.0
124.8974	173.028	191.1664	44473.385338	47616.621691	5010.179321	0.0
125.058237	173.028	191.1664	49203.373946	51902.653573	6070.301307	0.0
125.21914	173.028	191.191	54401.792727	56580.239521	7089.012878	0.0
125.380089	173.028	191.216	59893.256268	61787.828661	8325.195697	0.0
125.542313	173.028	191.216	65959.654319	66836.568859	9549.386198	0.0
125.702585	173.028	191.2404	71537.301886	71802.272022	10891.585885	0.0
125.863403	173.028	191.2654	75939.345467	75932.420907	11874.851651	0.0
126.024918	173.028	191.2654	80965.562502	80206.794795	12863.101325	0.0
126.185506	173.028	191.29	84858.087171	83631.865436	13661.743037	0.0
126.346925	173.028	191.29	88922.389426	87396.405786	14579.912241	0.0
126.50787	173.028	191.3154	93240.802884	90881.414803	15415.591335	0.0
126.668711	173.028	191.34	96270.835751	92997.373698	16249.714658	0.0
126.829634	173.028	191.34	98988.55841	95173.030171	16879.773973	0.0
126.991264	173.028	191.3643	100684.98097	96370.36887	17136.942319	0.0
127.152183	173.028	191.389	101592.526513	96949.258291	17327.542887	0.0
127.31309	173.028	191.389	102701.727846	96846.747248	17562.634564	0.0
127.473974	173.028	191.414	102434.435403	96021.086163	17496.194933	0.0
127.636032	173.028	191.439	100694.714467	94401.723673	17438.004053	0.0
127.798398	173.028	191.439	99093.167239	92752.865073	16955.119115	0.0
127.959181	173.028	191.4633	96537.719894	89477.11845	16388.043761	0.0
128.120073	173.028	191.4633	92538.280577	86020.75324	15438.676325	0.0
128.28118	173.028	191.4883	88361.887824	82409.330969	14811.158876	0.0
128.442064	173.028	191.513	83207.744932	77355.536825	13630.040976	0.0
128.602882	173.028	191.513	78907.177616	73005.038543	12613.27493	0.0
128.763458	173.028	191.5383	72576.844005	67426.781712	11343.868487	0.0
128.924869	173.028	191.563	67216.080895	62391.414375	10173.83654	0.0
129.085483	173.028	191.563	60813.230534	56856.207897	8856.706953	0.0
129.246386	173.028	191.588	55192.5958	51887.34163	7608.770412	0.0
129.407378	173.028	191.588	49958.038171	47409.558989	6518.506667	0.0
129.568177	173.028	191.6123	44663.931208	42740.128869	5328.755418	0.0
129.729223	173.028	191.6373	40088.341176	38952.591874	4411.683397	0.0
129.889421	173.028	191.6373	35785.180591	35457.884187	3295.402801	0.0
130.049593	173.028	191.6623	32885.851317	33157.903483	2640.915486	0.0
130.21043	173.028	191.687	30859.726419	31477.935918	2245.23848	0.0
130.373374	173.028	191.687	29305.155979	30984.736424	1875.796655	0.0
130.533746	173.028	191.7123	29185.971573	31687.494046	1773.358053	0.0
130.695161	173.028	191.7123	29953.49129	32316.22709	1994.706033	0.0
130.856068	173.028	191.738	31992.435317	34700.143413	2313.650152	0.0
131.016747	173.028	191.763	34744.696274	37796.569261	2967.184281	0.0
131.178825	173.028	191.763	38696.448511	41949.959284	3877.106682	0.0
131.338788	173.028	191.7873	43488.763532	46334.850317	4842.838097	0.0
131.499591	173.028	191.8123	48433.053917	51089.514642	5842.673616	0.0
131.660367	173.028	191.8123	53721.264661	55930.85394	6987.412422	0.0
131.821867	173.028	191.837	60322.743793	61801.351268	8425.229439	0.0
131.983298	173.028	191.862	66167.805798	67258.219038	9786.171877	0.0
132.144274	173.028	191.862	72802.290185	72964.469319	11117.341215	0.0
132.304684	173.028	191.8863	78632.552558	78097.379816	12241.01462	0.0
132.466038	173.028	191.8863	83562.178393	82323.715267	13284.565816	0.0
132.628457	173.028	191.9113	89729.994667	87424.977112	14539.875031	0.0
132.790824	173.028	191.936	94009.314744	91185.604555	15523.559761	0.0
132.951804	173.028	191.936	97656.653564	93834.481355	16441.639094	0.0
133.112718	173.028	191.9603	100505.648198	95731.191885	17165.14255	0.0
133.27436	173.028	191.9853	101688.051917	96999.188598	17426.037899	0.0
133.436245	173.028	191.9853	101973.826039	96509.184619	17536.302168	0.0
133.596998	173.028	192.0103	100924.763364	95349.170991	17335.513291	0.0
133.757974	173.028	192.035	98773.502115	93020.272645	16975.483484	0.0
133.92036	173.028	192.035	95832.840984	89528.73872	16248.109282	0.0
134.081228	173.028	192.0593	91773.660523	85451.182598	15502.229528	0.0
134.242189	173.028	192.0593	86198.627979	79701.278719	14169.816454	0.0
134.40305	173.028	192.0843	80044.870028	74512.23258	12929.733736	0.0
134.563652	173.028	192.1093	73144.342385	68027.651087	11395.076436	0.0
134.72459	173.028	192.1093	66723.396408	62253.143987	10122.993409	0.0
134.885462	173.028	192.134	60564.54276	56683.392977	8681.842977	0.0
135.046396	173.028	192.1593	54012.019576	51158.119438	7379.1069	0.0
135.207353	173.028	192.1593	47618.663604	45582.614553	6012.911362	0.0
135.36794	173.028	192.184	41792.776297	40393.854914	4743.699269	0.0
135.530283	173.028	192.184	36317.886572	35905.226496	3473.792285	0.0
135.690705	173.028	192.208	32384.032681	33048.17417	2591.771665	0.0
135.851685	173.028	192.233	30282.408067	31318.387208	2131.903662	0.0
136.012523	173.028	192.233	28720.930993	31002.324097	1796.64516	0.0
136.173757	173.028	192.258	29461.850578	32057.031143	1894.857259	0.0
136.33456	173.028	192.2833	31515.931054	34160.721402	2353.232598	0.0
136.495386	173.028	192.2833	34319.715528	37524.448009	2945.492239	0.0
136.65642	173.028	192.308	38594.720873	41548.304454	3749.192679	0.0
136.819348	173.028	192.332	43459.50115	46573.384029	4822.351466	0.0
136.980189	173.028	192.332	49824.476456	52436.097709	6239.299981	0.0
137.141146	173.028	192.3567	56146.308949	58416.010849	7714.220405	0.0
137.303258	173.028	192.3567	63390.323962	64847.152847	8953.332382	0.0
137.464138	173.028	192.3817	70413.582509	71175.737477	10464.05701	0.0
137.624522	173.028	192.4067	76916.39772	77130.191592	11960.107761	0.0
137.786087	173.028	192.4067	83546.124949	82609.931074	13394.303214	0.0
137.946659	173.028	192.431	90030.473658	87435.541689	14740.387132	0.0
138.106807	173.028	192.455	95864.127537	92519.274849	16100.293003	0.0
138.267687	173.028	192.455	99351.668196	95079.437274	16852.859092	0.0
138.428621	173.028	192.48	100928.170481	96182.856651	17315.249217	0.0
138.589617	173.028	192.505	101827.151885	96768.43366	17347.248712	0.0
138.75107	173.028	192.505	101848.625992	95960.404197	17465.583765	0.0
138.91165	173.028	192.5297	99563.629269	93770.544648	17100.087644	0.0
139.074058	173.028	192.5297	96492.853422	90189.952721	16382.226124	0.0
139.234476	173.028	192.554	92332.800889	85079.210748	15543.517683	0.0
139.396877	173.028	192.579	85405.797107	79337.916687	14023.799322	0.0
139.557776	173.028	192.579	79203.056202	73565.521539	12755.191288	0.0
139.71871	173.028	192.604	71153.25689	66412.624688	11002.598017	0.0
139.879601	173.028	192.6286	63887.607468	59002.545471	9415.209912	0.0
140.04072	173.028	192.6286	56300.203297	52429.151894	7791.977601	0.0
140.201338	173.028	192.6536	49254.706131	46240.008323	6282.161689	0.0
140.361471	173.028	192.6786	42373.571487	41186.940858	4838.816006	0.0
140.522474	173.028	192.6786	37047.615976	36253.683646	3679.423332	0.0
140.685849	173.028	192.703	32352.12677	33188.487536	2636.765195	0.0
140.847056	173.028	192.703	30074.098105	31298.904538	2132.865805	0.0
141.007913	173.028	192.728	29081.555734	31392.973291	1809.905328	0.0
141.168628	173.028	192.7526	29912.470458	32829.352035	2025.419749	0.0
141.329558	173.028	192.7526	32930.983027	36056.338028	2702.530975	0.0
141.491954	173.028	192.777	37226.852295	39997.293422	3485.85965	0.0
141.65295	173.028	192.8016	42648.794645	45712.196856	4698.394267	0.0
141.814869	173.028	192.8016	48836.171022	51545.436626	6004.916025	0.0
141.974667	173.028	192.827	56313.493097	58533.038118	7593.58836	0.0
142.13564	173.028	192.827	63777.623726	65486.886176	9130.412728	0.0
142.297324	173.028	192.852	71546.718606	72579.072579	10818.304936	0.0
142.458251	173.028	192.8766	79683.028836	79288.120995	12387.352347	0.0
142.619011	173.028	192.8766	86284.503681	84473.994167	13972.075127	0.0
142.779972	173.028	192.9016	92833.491012	89948.426692	15614.825099	0.0
142.940405	173.028	192.926	96943.300129	94037.581404	16471.163454	0.0
143.102352	173.028	192.926	100268.506255	95994.511725	17121.89498	0.0
143.264333	173.028	192.951	102101.188092	97052.844366	17548.677461	0.0
143.425217	173.028	192.976	102447.895219	95671.661514	17573.647365	0.0
143.587198	173.028	192.976	99572.945108	93217.062982	16958.676854	0.0
143.870473	173.028	193.0006	96481.006758	89419.523084	16283.938514	0.0
169.916066	173.0375	191.001	38383.615075	37364.813628	3946.11638	0.0
170.07827	173.0375	191.0153	35100.652587	35029.065229	3268.648316	0.0
170.2392	173.0375	191.0153	32519.200857	33165.343841	2756.671849	0.0
170.399629	173.0375	191.0403	30636.683403	31656.543284	2315.128217	0.0
170.566662	173.0375	191.0403	29500.809507	30771.921072	2005.123388	0.0
170.727388	173.0375	191.064	29174.722574	31014.680821	1856.88094	0.0
170.889619	173.0375	191.089	29581.061875	31560.990133	1864.362286	0.0
171.050853	173.0375	191.089	30518.579735	33518.383862	2162.649487	0.0
171.211798	173.0375	191.114	32682.925892	35714.189642	2575.498181	0.0
171.372698	173.0375	191.139	35577.867511	38393.846655	3114.946363	0.0
171.534602	173.0375	191.139	38946.786567	41584.635148	3817.330527	0.0
171.694773	173.0375	191.1633	42840.136054	45957.019171	4730.210266	0.0
171.855214	173.0375	191.1633	47836.982881	50255.485701	5749.633657	0.0
172.016079	173.0375	191.1883	52941.787262	55222.302128	6760.784374	0.0
172.177086	173.0375	191.2133	58523.696424	60021.371228	7963.546089	0.0
172.338004	173.0375	191.2133	64064.144017	65066.39428	9151.581712	0.0
172.498957	173.0375	191.238	69619.765179	69753.922164	10313.896505	0.0
172.660022	173.0375	191.262	74280.33505	74394.835933	11390.148313	0.0
172.820937	173.0375	191.262	78928.328136	78235.184831	12335.796774	0.0
172.982772	173.0375	191.287	83187.550288	81958.556009	13197.862318	0.0
173.143259	173.0375	191.312	88168.146222	85681.213987	14281.744137	0.0
173.306006	173.0375	191.312	91822.003312	89321.351232	15125.987977	0.0
173.466189	173.0375	191.337	94905.243996	91621.955933	15949.724991	0.0
173.626626	173.0375	191.337	97863.486589	93845.596918	16553.458712	0.0
173.789185	173.0375	191.3617	99841.529215	95484.816221	16869.642122	0.0
173.949391	173.0375	191.388	101551.693552	96104.591775	17154.467114	0.0
174.109674	173.0375	191.388	102000.933684	96181.046676	17348.452992	0.0
174.2706	173.0375	191.4123	101505.237667	95696.209935	17454.016032	0.0
174.431473	173.0375	191.4373	100980.283224	94892.584842	17256.552619	0.0
174.591467	173.0375	191.4373	98876.635757	92567.287336	16863.617793	0.0
174.751246	173.0375	191.462	96934.968813	90062.204486	16365.644085	0.0
174.912854	173.0375	191.462	93291.432671	85882.84691	15589.616202	0.0
175.073695	173.0375	191.486	89279.415979	83045.342041	14824.387814	0.0
175.236408	173.0375	191.5107	83883.229939	78416.175963	13748.715745	0.0
175.397699	173.0375	191.5107	78945.684857	73171.806218	12677.86224	0.0
175.55821	173.0375	191.5357	72921.471052	67252.729469	11375.243952	0.0
175.735398	173.0375	191.56	66771.514861	61594.908372	10068.665414	0.0
175.89684	173.0375	191.56	61103.283509	56531.793678	8765.468023	0.0
176.057478	173.0375	191.585	54728.398417	51714.752314	7826.70226	0.0
176.219528	173.0375	191.609	49100.216539	46720.038509	6426.099852	0.0
176.380447	173.0375	191.609	43934.478108	41958.928226	5193.115378	0.0
176.541896	173.0375	191.634	39150.01052	38364.286671	4236.941262	0.0
176.702769	173.0375	191.6587	34789.084976	34898.994596	3283.453837	0.0
176.86393	173.0375	191.6587	32053.167562	32871.543044	2587.815256	0.0
177.025399	173.0375	191.683	30272.282903	31431.243008	2191.613462	0.0
177.185847	173.0375	191.683	29337.274982	30848.925522	1908.641885	0.0
177.346639	173.0375	191.708	29441.432354	31554.935711	1913.608532	0.0
177.509062	173.0375	191.733	30484.508324	33270.886151	2111.629119	0.0
177.671506	173.0375	191.733	33041.751637	36230.239654	2682.500498	0.0
177.833929	173.0375	191.7576	36543.066199	39330.229901	3308.28507	0.0
177.994836	173.0375	191.782	41102.422534	43664.551668	4193.622881	0.0
178.155735	173.0375	191.782	45814.378418	48857.405531	5201.256842	0.0
178.316173	173.0375	191.807	51601.053026	53996.116697	6324.633685	0.0
178.477064	173.0375	191.832	57575.475923	59019.586907	7733.675209	0.0
178.637983	173.0375	191.832	63242.844575	64406.606385	8951.895667	0.0
178.798678	173.0375	191.8566	69160.052964	69877.380192	10313.794064	0.0
178.959038	173.0375	191.8566	75601.218085	75554.908943	11563.392778	0.0
179.11956	173.0375	191.8816	81147.827186	80366.247795	12693.342624	0.0
179.280482	173.0375	191.906	86655.095348	85394.794443	14204.305452	0.0
179.441012	173.0375	191.906	92042.217042	89676.527177	15207.015207	0.0
179.601568	173.0375	191.9306	95365.600721	92439.156702	15849.317884	0.0
179.762433	173.0375	191.9556	99001.075906	95074.28676	16953.792935	0.0
179.924549	173.0375	191.9556	101386.893668	95913.77899	17081.549714	0.0
180.085336	173.0375	191.98	101437.584206	95685.401761	17012.002682	0.0
180.246705	173.0375	192.0046	101705.301894	95666.042109	17411.513814	0.0
180.407627	173.0375	192.0046	99874.210164	93235.088679	16961.264876	0.0
180.568858	173.0375	192.0296	97683.873395	90966.995033	16537.571148	0.0
180.729776	173.0375	192.0296	93604.494208	86904.195482	15936.634406	0.0
180.890198	173.0375	192.0535	89201.961383	82380.398536	14917.483588	0.0
181.051024	173.0375	192.0785	83124.87678	76782.980876	13563.094793	0.0
181.211534	173.0375	192.0785	76965.04677	71078.649684	12199.255274	0.0
181.371151	173.0375	192.1035	70580.444721	65024.341431	10991.101074	0.0
181.531181	173.0375	192.128	64279.639802	59516.006844	9589.945299	0.0
181.693104	173.0375	192.128	57650.578774	54107.660931	8255.623886	0.0
181.854584	173.0375	192.153	51543.021299	48724.65113	6871.739274	0.0
182.015164	173.0375	192.178	45319.633471	43039.235488	5626.215172	0.0
182.17569	173.0375	192.178	39784.583069	38624.835561	4381.439722	0.0
182.336589	173.0375	192.2025	34697.645023	34923.693322	3223.879312	0.0
182.497738	173.0375	192.2025	31648.146223	32712.523391	2503.243204	0.0
182.660101	173.0375	192.2275	29696.001897	31232.067517	2055.181314	0.0
182.820804	173.0375	192.252	29285.142806	31085.399029	1757.924418	0.0
182.982165	173.0375	192.252	30042.302263	32795.069675	2042.943937	0.0
183.145062	173.0375	192.277	32717.981157	35158.910072	2532.482665	0.0
183.306905	173.0375	192.3015	36022.321357	38804.430186	3152.903135	0.0
183.467865	173.0375	192.3015	40135.043122	43145.901028	4087.700453	0.0
183.628314	173.0375	192.326	45587.22342	48277.809147	5173.669286	0.0
183.790672	173.0375	192.3505	52370.281896	54146.40135	6620.290214	0.0
183.951676	173.0375	192.3505	58703.187498	60486.795123	8013.565553	0.0
184.113414	173.0375	192.3755	66009.512164	67042.296374	9607.721648	0.0
184.274406	173.0375	192.3755	73201.554291	73276.885884	11139.082876	0.0
184.434296	173.0375	192.4005	79534.515219	78982.321275	12486.708235	0.0
184.59714	173.0375	192.425	85966.922459	84250.870711	13786.726423	0.0
184.758023	173.0375	192.425	91959.805179	89509.164136	15313.045164	0.0
184.920459	173.0375	192.4494	96842.500849	92748.946277	16161.210432	0.0
185.082725	173.0375	192.474	99628.192853	95456.104474	17139.328435	0.0
185.245137	173.0375	192.474	101791.457599	96569.745766	17428.508342	0.0
185.40748	173.0375	192.4984	102185.235357	96743.913015	17768.700458	0.0
185.568156	173.0375	192.5234	101226.215287	94760.247315	17413.589702	0.0
185.729579	173.0375	192.5234	98327.015551	91860.106889	16669.760179	0.0
185.89047	173.0375	192.548	94386.718836	87907.239684	16076.487062	0.0
186.05078	173.0375	192.548	89141.787642	82771.922829	14935.914972	0.0
186.211772	173.0375	192.573	83087.384637	76073.04561	13570.068876	0.0
186.373822	173.0375	192.597	75496.565064	69773.513354	12071.157016	0.0
186.534945	173.0375	192.597	67280.256755	62465.533049	10357.834595	0.0
186.697523	173.0375	192.622	60181.645937	55635.755089	8724.528955	0.0
186.859157	173.0375	192.647	52434.104866	49507.088081	6925.489845	0.0
187.019968	173.0375	192.647	45890.226832	43476.98459	5712.524449	0.0
187.180501	173.0375	192.6714	39629.972376	38535.4941	4306.282929	0.0
187.343479	173.0375	192.696	34683.711444	34471.206311	3216.314344	0.0
187.505691	173.0375	192.696	31319.869558	31663.901444	2336.518107	0.0
187.667033	173.0375	192.721	29281.008902	31079.66443	1971.013915	0.0
187.828872	173.0375	192.721	29442.573887	31791.841316	1872.084412	0.0
187.989506	173.0375	192.745	31052.983126	34059.478946	2212.065165	0.0
188.15206	173.0375	192.77	34700.885596	37976.115803	3045.895749	0.0
188.312139	173.0375	192.77	39323.800361	42644.789999	3962.113308	0.0
188.472384	173.0375	192.795	45176.989048	47844.775469	5107.65596	0.0
188.63331	173.0375	192.8193	51804.311222	54141.058846	6570.565358	0.0
188.79528	173.0375	192.8193	60000.677209	61358.172522	8347.364889	0.0
188.955174	173.0375	192.844	66704.346163	67347.509565	9664.519297	0.0
189.117821	173.0375	192.8693	74208.686243	74223.093929	11369.939727	0.0
189.278659	173.0375	192.8693	82634.635724	81444.774449	12998.542651	0.0
189.439739	173.0375	192.894	88092.444109	86888.841335	14373.705528	0.0
189.599945	173.0375	192.894	94207.49639	91230.010585	15625.042239	0.0
189.760833	173.0375	192.9183	98423.318384	94184.464296	16651.927614	0.0
189.921578	173.0375	192.9433	101101.420438	96413.489562	17313.44252	0.0
190.08389	173.0375	192.9433	101958.072967	96232.971398	17328.187055	0.0
190.24427	173.0375	192.968	101317.084248	95722.643005	17641.45216	0.0
190.406736	173.0375	192.993	99091.870698	92099.887002	16634.657449	0.0
190.567396	173.0375	192.993	94549.582541	87835.428522	15914.347172	0.0
190.859407	173.0375	193.018	89633.890287	83069.881765	15067.40071	0.0
217.000684	173.047	191.001	36511.989309	35452.215945	3456.715576	0.0
217.161637	173.047	191.003	33344.129909	33721.433739	2808.646636	0.0
217.322502	173.047	191.027	31614.741151	31727.678379	2503.057756	0.0
217.483909	173.047	191.027	29830.448287	30970.00233	2078.595555	0.0
217.644015	173.047	191.052	29209.66252	31136.041735	1902.405809	0.0
217.805653	173.047	191.0763	29317.050842	31401.948071	1857.745917	0.0
217.96653	173.047	191.0763	30320.329406	32499.247489	2048.982601	0.0
218.127494	173.047	191.101	31724.7045	34436.506444	2312.555904	0.0
218.290376	173.047	191.1263	34322.275965	37270.061317	2819.819477	0.0
218.450247	173.047	191.1263	37607.401846	40220.921016	3456.53988	0.0
218.610785	173.047	191.15	40957.322222	43807.284315	4188.26546	0.0
218.771368	173.047	191.15	45656.197577	47582.967233	5165.530006	0.0
218.931929	173.047	191.175	50419.624272	52521.212327	6149.14804	0.0
219.092712	173.047	191.1997	55649.062049	57398.364598	7282.732083	0.0
219.253742	173.047	191.1997	61381.431392	62529.522479	8526.264694	0.0
219.414665	173.047	191.2247	67223.322412	67493.613228	9639.860524	0.0
219.576573	173.047	191.249	71818.43728	72220.313669	10720.262386	0.0
219.737499	173.047	191.249	76545.278604	76783.452593	11757.34373	0.0
219.898987	173.047	191.274	81673.091128	80287.59553	12804.549873	0.0
220.059355	173.047	191.274	85807.408597	83152.71149	13671.149589	0.0
220.220424	173.047	191.298	89781.272371	86610.315447	14348.464803	0.0
220.381985	173.047	191.3237	93310.382306	90176.733364	15424.253005	0.0
220.543415	173.047	191.3237	96586.603306	92795.216101	15989.197647	0.0
220.705708	173.047	191.348	98992.933151	94378.810635	16652.981247	0.0
220.866692	173.047	191.3727	100886.805502	95300.084531	17204.334127	0.0
221.027222	173.047	191.3727	102198.10754	95934.867234	17464.004289	0.0
221.187628	173.047	191.397	102079.511789	95702.146804	17382.641127	0.0
221.348843	173.047	191.422	100977.226162	94651.202542	17376.827269	0.0
221.509646	173.047	191.422	100676.831307	93259.744103	17143.318357	0.0
221.670449	173.047	191.446	97894.757095	91578.643579	16610.29341	0.0
221.831402	173.047	191.446	95629.82558	88272.976137	16077.074097	0.0
221.992297	173.047	191.471	91956.300596	84488.739328	15379.044209	0.0
222.153297	173.047	191.4956	87031.029863	79859.188993	14293.008204	0.0
222.31472	173.047	191.4956	82299.335484	75242.874606	13263.511671	0.0
222.475623	173.047	191.52	77486.205046	70705.191577	12452.742002	0.0
222.637692	173.047	191.545	70806.021314	64896.17938	11106.01956	0.0
222.798849	173.047	191.545	64950.416922	60137.569151	9806.848982	0.0
222.959267	173.047	191.5696	59098.508573	54522.617524	8387.976308	0.0
223.120732	173.047	191.5946	53425.726217	49958.698545	7325.654322	0.0
223.281239	173.047	191.5946	47769.014908	44915.395704	6052.664348	0.0
223.442169	173.047	191.619	42802.073437	40354.287619	4926.293767	0.0
223.602887	173.047	191.619	38058.116229	36781.411174	3971.62946	0.0
223.763282	173.047	191.644	34081.075119	34026.313394	3051.23075	0.0
223.924239	173.047	191.6686	31619.217615	31815.839256	2482.348215	0.0
224.085096	173.047	191.6686	29574.035966	30756.874432	2033.6521	0.0
224.246522	173.047	191.6936	29026.68764	30894.711488	1827.464542	0.0
224.407472	173.047	191.7175	29365.115644	31468.605339	1807.710465	0.0
224.568367	173.047	191.7175	30969.562793	33566.811752	2193.181242	0.0
224.728292	173.047	191.7425	33525.641721	36309.568995	2567.038115	0.0
224.891448	173.047	191.7425	36982.239514	39920.756693	3369.286597	0.0
225.052378	173.047	191.7675	41825.487949	44724.124407	4431.310652	0.0
225.212672	173.047	191.792	46678.329105	48790.697854	5326.104166	0.0
225.374657	173.047	191.792	52547.616635	54417.923251	6688.917348	0.0
225.535641	173.047	191.817	58707.594504	59678.837273	7816.776779	0.0
225.69599	173.047	191.8415	65368.145497	65683.885157	9318.565878	0.0
225.857428	173.047	191.8415	71233.260724	71423.975883	10715.281416	0.0
226.017827	173.047	191.8665	77202.206064	76584.181028	11784.140289	0.0
226.178626	173.047	191.891	83037.381776	81347.401636	13096.961649	0.0
226.339128	173.047	191.891	88087.970874	85866.974407	14192.652762	0.0
226.501333	173.047	191.9155	92786.878012	89529.663025	15146.315984	0.0
226.661639	173.047	191.9155	96902.027309	93092.905191	16212.136662	0.0
226.823836	173.047	191.9405	100047.423952	94955.909416	16949.40393	0.0
226.984831	173.047	191.965	101170.851866	96205.929786	17190.524083	0.0
227.145041	173.047	191.965	102105.538229	96116.884663	17472.704697	0.0
227.305505	173.047	191.9895	101197.914397	94526.083719	17327.327246	0.0
227.467952	173.047	192.0145	99626.088865	92906.625511	17118.795585	0.0
227.630865	173.047	192.0145	96879.266133	89634.712126	16537.797681	0.0
227.791953	173.047	192.039	93270.750946	85805.056609	15619.676882	0.0
227.95279	173.047	192.064	88009.854178	80873.566999	14467.752235	0.0
228.113016	173.047	192.064	81483.400507	74796.268333	13307.856338	0.0
228.27395	173.047	192.0884	75105.210053	68939.90285	12027.956665	0.0
228.435842	173.047	192.0884	68717.734484	63007.900763	10598.640617	0.0
228.596749	173.047	192.113	62237.732673	57394.987374	9204.290826	0.0
228.757671	173.047	192.1384	56089.885155	51810.554147	7826.62065	0.0
228.918309	173.047	192.1384	49872.131129	46575.442634	6444.822032	0.0
229.079385	173.047	192.1634	43770.203931	41568.741696	5183.121457	0.0
229.239722	173.047	192.188	38442.763374	37171.404782	3960.830415	0.0
229.402065	173.047	192.188	33847.957996	33650.483092	2953.768847	0.0
229.563731	173.047	192.213	30696.437261	31759.017995	2324.538587	0.0
229.724568	173.047	192.2374	29022.328063	31000.686118	1957.589911	0.0
229.886461	173.047	192.2374	29139.72958	31301.561874	1895.608063	0.0
230.048811	173.047	192.262	30536.208522	32962.529274	2045.378509	0.0
230.209556	173.047	192.262	32939.755984	35597.914285	2592.705388	0.0
230.369647	173.047	192.2864	36644.578648	39341.191888	3262.206618	0.0
230.530658	173.047	192.311	41249.115429	43781.780706	4323.500761	0.0
230.691511	173.047	192.311	46614.113912	48789.505848	5368.529074	0.0
230.85189	173.047	192.336	52754.363244	54294.456398	6510.674366	0.0
231.013937	173.047	192.361	59251.260313	61044.130571	8020.050125	0.0
231.175302	173.047	192.361	66538.376223	67103.84515	9570.063554	0.0
231.335936	173.047	192.3854	73826.511627	73340.374995	11192.69886	0.0
231.49814	173.047	192.4104	80187.706074	78673.480807	12500.542426	0.0
231.659055	173.047	192.4104	86498.878522	83925.838342	13940.375097	0.0
231.821875	173.047	192.4354	91845.688941	88786.31211	15240.83219	0.0
231.982281	173.047	192.4354	97044.954926	92635.960083	16219.298496	0.0
232.143188	173.047	192.46	100328.403691	94467.566292	16887.575547	0.0
232.304195	173.047	192.485	101493.575598	96022.045827	17259.198174	0.0
232.464987	173.047	192.485	101290.778402	95900.131497	17325.760685	0.0
232.627399	173.047	192.51	100541.895117	93983.972309	17032.509527	0.0
232.788329	173.047	192.5344	98510.064743	91092.644789	16843.180474	0.0
232.949232	173.047	192.5344	93580.854258	86598.779193	15862.346573	0.0
233.110243	173.047	192.5594	88646.237209	81652.52095	14868.754485	0.0
233.270715	173.047	192.5844	83155.581286	75637.19002	13542.046486	0.0
233.431606	173.047	192.5844	75406.925126	69471.871721	11934.676747	0.0
233.592051	173.047	192.609	67472.296044	61885.604743	10347.953205	0.0
233.753019	173.047	192.609	60147.665297	55519.384433	8823.02072	0.0
233.913926	173.047	192.634	52021.898613	48623.413547	7145.434084	0.0
234.07677	173.047	192.6583	45231.976973	42644.499982	5517.425313	0.0
234.237592	173.047	192.6583	38992.162605	37973.919923	4187.475	0.0
234.397998	173.047	192.683	34530.221078	34488.570079	3175.503042	0.0
234.558921	173.047	192.708	31030.637115	31900.690893	2364.978337	0.0
234.720836	173.047	192.708	29340.986973	30869.274593	1878.329545	0.0
234.881732	173.047	192.7323	29570.193086	31510.078914	1855.342468	0.0
235.043667	173.047	192.7323	30859.171661	33800.174279	2272.870281	0.0
235.204562	173.047	192.7573	34742.161347	37382.1292	2908.881924	0.0
235.365003	173.047	192.782	39467.166652	41891.799691	3896.373728	0.0
235.525937	173.047	192.782	45187.320593	47743.919049	4967.193394	0.0
235.686809	173.047	192.8063	51805.075658	54055.799187	6615.343816	0.0
235.847789	173.047	192.8313	59675.632424	60367.298578	8047.639564	0.0
236.008669	173.047	192.8313	66990.867713	67705.361084	9702.958418	0.0
236.168875	173.047	192.8563	74218.56445	73921.202055	11321.397387	0.0
236.329844	173.047	192.881	82248.39319	81001.437111	12918.249851	0.0
236.489915	173.047	192.881	88178.52788	86216.734086	14348.036464	0.0
236.650175	173.047	192.9063	94363.416343	90820.696616	15711.024003	0.0
236.811733	173.047	192.9063	98172.93569	93909.798374	16447.897728	0.0
236.972209	173.047	192.931	100342.591304	95467.594533	17015.072552	0.0
237.133404	173.047	192.9553	101809.781342	95762.35851	17276.161044	0.0
237.293822	173.047	192.9553	100998.953507	93884.959823	17320.390567	0.0
237.455788	173.047	192.9803	98221.100217	91382.579729	16827.533413	0.0
237.734177	173.047	193.005	94517.087009	87325.762233	15840.340102	0.0
263.910466	173.056	191.001	35012.634739	34131.177252	3246.173849	0.0
264.07155	173.056	191.0085	32281.389631	32461.775473	2599.858915	0.0
264.23198	173.056	191.0085	30692.926359	31180.103411	2271.434053	0.0
264.392894	173.056	191.0336	29306.313568	30388.404653	1985.241629	0.0
264.555487	173.056	191.058	28878.506163	30530.07333	1869.498098	0.0
264.716352	173.056	191.058	29495.745422	31208.183425	1909.96788	0.0
264.878264	173.056	191.0825	30160.606277	32551.957771	2014.772713	0.0
265.03899	173.056	191.1075	32150.255149	35076.363975	2532.83118	0.0
265.199939	173.056	191.1075	34692.966859	37511.722413	2899.401149	0.0
265.3608	173.056	191.132	38286.368977	40666.155926	3699.927077	0.0
265.523732	173.056	191.1565	42134.213005	44745.234375	4446.529294	0.0
265.685666	173.056	191.1565	46509.020433	48868.146008	5465.727084	0.0
265.846512	173.056	191.181	51741.090663	53964.578076	6523.512033	0.0
266.007257	173.056	191.181	57172.862682	58398.473564	7539.084139	0.0
266.169261	173.056	191.206	61713.187737	63398.277929	8689.270512	0.0
266.329721	173.056	191.231	68285.257301	68621.820405	9859.137534	0.0
266.491633	173.056	191.231	73529.523911	72713.545996	11143.818014	0.0
266.653703	173.056	191.256	78270.753222	77415.052267	11927.28369	0.0
266.814583	173.056	191.2805	82298.124107	80626.920529	13020.467822	0.0
266.975024	173.056	191.2805	85657.511887	83647.286427	13624.94716	0.0
267.135422	173.056	191.305	90117.289238	87314.164765	14628.082694	0.0
267.295779	173.056	191.305	92902.848407	89886.166364	15229.266678	0.0
267.457868	173.056	191.33	95740.785546	91443.659758	15938.000682	0.0
267.618801	173.056	191.3544	98261.136514	93664.330995	16492.250095	0.0
267.780051	173.056	191.3544	100309.356926	94686.288012	16971.904199	0.0
267.941204	173.056	191.38	100559.983431	94338.030546	16982.83996	0.0
268.102777	173.056	191.4045	101089.382602	94400.667495	17364.962864	0.0
268.264212	173.056	191.4045	99898.094466	93010.84462	16737.35133	0.0
268.424776	173.056	191.429	99152.746138	91886.276553	16810.213285	0.0
268.586668	173.056	191.454	97253.643645	89414.213126	16342.573044	0.0
268.747591	173.056	191.454	94200.715946	86882.569948	15838.008602	0.0
268.907874	173.056	191.4784	90380.711366	83246.815046	15210.996474	0.0
269.069181	173.056	191.4784	85766.896385	79292.562876	14302.279745	0.0
269.2301	173.056	191.503	80782.308353	73948.938282	13245.078891	0.0
269.390772	173.056	191.528	75091.501072	69152.447387	11867.330086	0.0
269.552668	173.056	191.528	68881.799272	62798.521347	10469.978589	0.0
269.713552	173.056	191.5524	63451.318113	58072.928078	9501.361126	0.0
269.874513	173.056	191.577	56895.192277	53123.267144	8163.397242	0.0
270.034965	173.056	191.577	51476.21746	48477.138771	6882.461557	0.0
270.19705	173.056	191.6014	46553.692815	43721.215983	5699.254379	0.0
270.357788	173.056	191.6264	41443.018543	39431.580122	4667.706756	0.0
270.518156	173.056	191.6264	36737.682097	35987.429408	3699.548498	0.0
270.678581	173.056	191.651	33252.623083	33295.102162	2921.015945	0.0
270.839573	173.056	191.651	31286.144614	31623.9582	2380.818023	0.0
271.000018	173.056	191.6753	29371.127566	30284.01188	1959.925612	0.0
271.161144	173.056	191.7	29004.815323	30761.705627	1830.605981	0.0
271.322055	173.056	191.7	29512.832493	31831.599185	1930.258101	0.0
271.482969	173.056	191.725	31002.94147	33704.025129	2270.999255	0.0
271.644369	173.056	191.7493	34049.372394	36820.272052	2839.808464	0.0
271.80528	173.056	191.7493	37808.686433	40232.467917	3567.683426	0.0
271.966179	173.056	191.7743	42175.919881	44646.601181	4591.151013	0.0
272.12709	173.056	191.799	47412.928941	49968.544497	5575.958317	0.0
272.288151	173.056	191.799	52977.220156	54817.597011	6729.117709	0.0
272.450451	173.056	191.8233	58953.163437	60310.855148	7813.188918	0.0
272.611358	173.056	191.8233	64884.776776	65689.387317	9271.44742	0.0
272.772292	173.056	191.849	70946.446915	71339.829785	10623.642464	0.0
272.93318	173.056	191.8733	76943.462287	76491.025388	11905.466037	0.0
273.095631	173.056	191.8733	82914.862915	81236.424394	13160.17316	0.0
273.256118	173.056	191.898	87816.17337	85104.806966	14120.092544	0.0
273.417025	173.056	191.922	92905.287787	88759.784308	15275.580192	0.0
273.577924	173.056	191.922	96744.080942	92571.234879	16081.867412	0.0
273.739374	173.056	191.9473	99185.455097	94311.736544	16810.730755	0.0
273.89968	173.056	191.972	100544.89048	94506.8419	16831.68737	0.0
274.061711	173.056	191.972	100394.107842	93936.969402	17117.738433	0.0
274.222167	173.056	191.996	99697.292287	92733.973861	16995.740655	0.0
274.382424	173.056	191.996	97787.021637	90839.195594	16747.072023	0.0
274.543381	173.056	192.021	95448.916302	87988.463503	16155.861063	0.0
274.703837	173.056	192.046	90696.568437	83815.623063	15250.705162	0.0
274.864836	173.056	192.046	85313.935052	78495.762834	14076.399931	0.0
275.027657	173.056	192.0707	78569.042228	71901.673547	12646.864306	0.0
275.188564	173.056	192.0957	72218.228613	65696.245203	11365.368068	0.0
275.349086	173.056	192.0957	65371.677668	60493.021711	10031.688142	0.0
275.510928	173.056	192.1207	59012.742982	54113.06251	8454.141279	0.0
275.673182	173.056	192.1457	52234.877015	48891.120596	7090.741713	0.0
275.834109	173.056	192.1457	46395.875922	43531.676453	5783.035736	0.0
275.995008	173.056	192.17	40861.886715	38571.801287	4593.235103	0.0
276.156142	173.056	192.17	35805.520603	34988.915585	3436.034462	0.0
276.318643	173.056	192.1947	31883.564921	32128.087092	2646.458909	0.0
276.479099	173.056	192.219	29916.098867	30796.142923	2033.125444	0.0
276.6415	173.056	192.219	29019.733632	30839.40524	1891.120702	0.0
276.803408	173.056	192.244	29507.658172	31752.383544	1942.125721	0.0
276.963864	173.056	192.2687	31324.185788	34293.065061	2227.62463	0.0
277.124994	173.056	192.2687	34780.745772	37191.862711	2841.125055	0.0
277.284981	173.056	192.2937	39419.732007	41797.968358	3835.215781	0.0
277.445422	173.056	192.2937	44128.238464	46723.7904	4838.70719	0.0
277.605963	173.056	192.3187	50381.546129	52314.187924	6200.365981	0.0
277.768476	173.056	192.3426	56942.998577	58342.160294	7546.671604	0.0
277.928813	173.056	192.3426	64000.13599	64775.895214	8992.316584	0.0
278.090239	173.056	192.3677	70489.557584	70595.167943	10479.149607	0.0
278.250923	173.056	192.3927	77665.854009	76499.381177	11927.107759	0.0
278.41233	173.056	192.3927	83890.59379	81679.663884	13379.608017	0.0
278.572948	173.056	192.417	88764.421831	85593.438676	14453.891155	0.0
278.733871	173.056	192.4416	93835.519863	90476.10083	15603.779116	0.0
278.895324	173.056	192.4416	97951.3579	92909.417602	16610.859758	0.0
279.055827	173.056	192.4666	99744.827687	95051.107766	17055.726639	0.0
279.216888	173.056	192.4666	100491.980056	94340.115705	16952.982509	0.0
279.377887	173.056	192.491	100288.920415	93421.826495	16948.000088	0.0
279.539152	173.056	192.516	98437.566446	90799.138618	16905.069031	0.0
279.69994	173.056	192.516	94696.392599	87523.449415	16270.315773	0.0
279.861082	173.056	192.5406	89740.378644	82976.652988	15042.519724	0.0
280.022227	173.056	192.566	84611.13134	77754.851587	13952.2249	0.0
280.183057	173.056	192.566	77675.929662	71136.078066	12452.79434	0.0
280.345046	173.056	192.5917	70045.920762	64477.990334	11017.783249	0.0
280.507466	173.056	192.5917	61965.193133	57198.347453	9327.693085	0.0
280.668334	173.056	192.616	54554.993073	50629.581282	7564.667755	0.0
280.828829	173.056	192.641	47104.468345	43982.241223	5978.79851	0.0
280.990283	173.056	192.641	41171.121688	39203.87994	4558.82229	0.0
281.15472	173.056	192.6656	35480.254219	34968.238032	3407.529414	0.0
281.316728	173.056	192.6906	31753.738368	32272.029866	2580.024588	0.0
281.477104	173.056	192.6906	29700.707189	30604.964069	2011.604759	0.0
281.638942	173.056	192.7156	29148.883422	30726.395484	1875.011919	0.0
281.799845	173.056	192.7396	29978.72002	32115.940158	1964.305888	0.0
281.960795	173.056	192.7396	33142.531546	35372.562631	2584.040841	0.0
282.122229	173.056	192.7646	37430.611233	40329.200783	3520.863989	0.0
282.283594	173.056	192.7646	42843.477958	45238.088859	4481.474492	0.0
282.444012	173.056	192.7896	48662.738686	51263.226085	5866.520653	0.0
282.604907	173.056	192.8146	55938.324746	57901.585049	7377.588109	0.0
282.765968	173.056	192.8146	63894.015656	64470.584984	9053.904242	0.0
282.927183	173.056	192.839	71180.057603	71050.699515	10628.152863	0.0
283.088101	173.056	192.8636	78585.319761	77052.869904	12140.47662	0.0
283.248554	173.056	192.8636	85957.801847	83327.550018	13733.446224	0.0
283.409376	173.056	192.8886	91291.446543	88022.575138	14765.697545	0.0
283.570518	173.056	192.9136	95568.506695	91473.810413	15927.316646	0.0
283.732503	173.056	192.9136	99514.768431	93941.502427	16700.745414	0.0
283.89341	173.056	192.938	100732.457848	94485.871008	17131.804366	0.0
284.054282	173.056	192.938	100666.3564	94472.035821	17251.709318	0.0
284.215124	173.056	192.963	98823.069966	91602.126231	16765.842853	0.0
284.377578	173.056	192.9876	94807.737483	87596.398809	16098.567865	0.0
284.53845	173.056	192.9876	89729.990153	82771.413127	15098.175794	0.0
284.816821	173.056	193.012	84044.389453	77664.993178	13897.970454	0.0
310.875172	173.0656	191.001	33659.034988	33450.315822	3034.868762	0.0
311.036256	173.0656	191.001	31198.148265	31504.366098	2530.32631	0.0
311.19659	173.0656	191.017	29950.851057	30747.60982	2102.235222	0.0
311.359591	173.0656	191.0414	29175.319194	30549.894317	1915.180852	0.0
311.520463	173.0656	191.0414	28842.945855	30656.392264	1765.784825	0.0
311.680623	173.0656	191.0664	29610.173173	31926.052639	1937.887123	0.0
311.841757	173.0656	191.091	30406.333182	33357.369152	2086.513605	0.0
312.004585	173.0656	191.091	33090.467632	35771.079955	2635.101079	0.0
312.164938	173.0656	191.116	35904.612961	38578.64808	3159.451595	0.0
312.32638	173.0656	191.1403	39123.554315	41918.972073	3937.2514	0.0
312.487275	173.0656	191.1403	43295.687363	45875.542023	4722.550177	0.0
312.647658	173.0656	191.1643	48361.09287	49823.332047	5618.360973	0.0
312.809089	173.0656	191.1643	52973.24178	54669.395406	6687.450988	0.0
312.977138	173.0656	191.1893	58389.797022	59524.903075	7720.470839	0.0
313.138965	173.0656	191.2154	63905.343517	64618.550639	9055.592357	0.0
313.303294	173.0656	191.2154	69568.814383	69542.586319	10337.603887	0.0
313.464151	173.0656	191.242	74887.301429	74218.204737	11422.326526	0.0
313.62562	173.0656	191.242	78912.186438	77786.888551	12157.057788	0.0
313.786612	173.0656	191.2674	83454.047809	81865.438883	13242.779796	0.0
313.948038	173.0656	191.2935	87802.037756	84759.979279	14017.313197	0.0
314.109912	173.0656	191.2935	91294.569522	88206.124109	14973.651267	0.0
314.273417	173.0656	191.3195	94514.615033	90146.442198	15719.963884	0.0
314.437173	173.0656	191.3445	97281.389399	92470.898499	16142.281212	0.0
314.598049	173.0656	191.3445	98924.038617	94230.206084	16720.865688	0.0
314.758987	173.0656	191.369	100818.827462	94850.939142	17303.726646	0.0
314.919878	173.0656	191.369	100955.720609	94766.087016	17154.412765	0.0
315.080781	173.0656	191.3946	100644.357417	94365.175816	17232.796779	0.0
315.242308	173.0656	191.42	99757.179535	92562.442417	17087.309428	0.0
315.403204	173.0656	191.42	98275.197752	90786.54655	16731.338588	0.0
315.56411	173.0656	191.445	95756.196547	88040.819513	16153.686127	0.0
315.725025	173.0656	191.4696	92394.605129	85058.846262	15521.261062	0.0
315.887091	173.0656	191.4696	88634.963969	81182.256554	14836.859671	0.0
316.047975	173.0656	191.494	83596.041753	76802.196413	13819.045749	0.0
316.209698	173.0656	191.5185	78930.343227	72068.580569	12701.363551	0.0
316.371375	173.0656	191.5185	73553.222461	67042.336799	11625.326528	0.0
316.532505	173.0656	191.544	67315.780563	61552.306445	10368.264189	0.0
316.693408	173.0656	191.544	61088.683492	56473.794269	9113.733772	0.0
316.854307	173.0656	191.568	55962.31738	51606.935421	7854.131198	0.0
317.015014	173.0656	191.593	50156.07595	46978.726157	6631.158281	0.0
317.175955	173.0656	191.593	44960.041882	42077.199445	5555.045186	0.0
317.336905	173.0656	191.617	39999.692706	38593.054387	4392.767836	0.0
317.497769	173.0656	191.642	35563.879627	34778.884792	3436.755057	0.0
317.658695	173.0656	191.642	32551.868711	32848.486385	2734.107997	0.0
317.819752	173.0656	191.667	30161.872688	30896.609604	2234.95288	0.0
317.982561	173.0656	191.667	29056.96047	30490.1616	1829.167422	0.0
318.142559	173.0656	191.692	29024.282021	30912.978263	1844.556969	0.0
318.303489	173.0656	191.7165	29884.96207	32418.732223	1932.797069	0.0
318.464404	173.0656	191.7165	31832.580221	34385.461189	2338.346694	0.0
318.626474	173.0656	191.7415	35194.991916	37692.479757	2949.428729	0.0
318.787338	173.0656	191.766	39264.457671	41541.828519	3930.214466	0.0
318.94826	173.0656	191.766	43844.057353	46177.072128	4732.972916	0.0
319.10869	173.0656	191.7905	49336.616838	51055.985098	5788.025795	0.0
319.269585	173.0656	191.8155	54969.913951	57264.746083	7130.426162	0.0
319.431982	173.0656	191.8155	61127.551142	61886.243928	8385.112154	0.0
319.592901	173.0656	191.8405	67321.061761	68146.865556	9839.74029	0.0
319.7538	173.0656	191.8405	73469.190098	72831.196503	10918.145806	0.0
319.914757	173.0656	191.865	79458.9071	78634.042264	12303.081761	0.0
320.075818	173.0656	191.8894	84206.203136	82755.311779	13434.179239	0.0
320.236713	173.0656	191.8894	89698.743438	86426.037696	14592.607345	0.0
320.399164	173.0656	191.9144	93868.161968	90158.780813	15465.885584	0.0
320.559836	173.0656	191.939	96961.07054	92891.244212	16230.011426	0.0
320.720743	173.0656	191.939	99674.746618	94580.137963	16859.994605	0.0
320.881245	173.0656	191.964	101146.012657	94596.047592	17054.727818	0.0
321.042071	173.0656	191.9884	100902.949131	94437.919553	17160.805296	0.0
321.203159	173.0656	191.9884	99737.651598	92511.564041	16915.335108	0.0
321.364089	173.0656	192.0134	97142.657337	89948.868848	16397.933851	0.0
321.524546	173.0656	192.0134	94213.186855	87207.932914	15874.001032	0.0
321.686719	173.0656	192.038	89227.206924	82286.812908	14830.638593	0.0
321.849955	173.0656	192.0666	84351.616485	77108.009851	13851.341575	0.0
322.01241	173.0656	192.0666	78059.490564	71071.943869	12687.514164	0.0
322.172543	173.0656	192.0916	71343.372048	65503.447194	11226.225799	0.0
322.332872	173.0656	192.0916	64901.889532	60025.876814	9877.783358	0.0
322.494415	173.0656	192.116	58304.838952	53758.485691	8473.166458	0.0
322.656188	173.0656	192.1416	51655.780245	47998.949959	6974.839069	0.0
322.818704	173.0656	192.1416	46615.014168	43367.010208	5764.052524	0.0
322.979599	173.0656	192.166	40329.58935	39163.13259	4548.259267	0.0
323.141007	173.0656	192.1905	36181.591586	35123.888384	3458.082654	0.0
323.301906	173.0656	192.1905	32047.233325	32436.797613	2692.373299	0.0
323.464303	173.0656	192.215	29754.386711	30611.349515	2042.124128	0.0
323.62521	173.0656	192.2405	28899.464924	30777.799544	1819.948759	0.0
323.786109	173.0656	192.2405	29494.391195	31820.813257	1932.282525	0.0
323.946565	173.0656	192.265	31440.009348	34033.015712	2265.217041	0.0
324.108011	173.0656	192.265	34707.5168	37264.98525	2870.362437	0.0
324.268733	173.0656	192.29	38609.040475	41395.021934	3717.719527	0.0
324.430433	173.0656	192.3145	43880.175702	46785.994874	4796.139104	0.0
324.591533	173.0656	192.3145	49887.121219	52064.041713	5989.988009	0.0
324.752886	173.0656	192.3395	56494.367828	58191.771383	7425.087808	0.0
324.913832	173.0656	192.3645	63463.546689	64101.332665	8868.298733	0.0
325.07542	173.0656	192.3645	70564.503796	70630.264695	10352.753699	0.0
325.235842	173.0656	192.3895	77032.081482	76763.926711	11865.078081	0.0
325.398281	173.0656	192.3895	83460.662573	82135.805792	13207.569374	0.0
325.559273	173.0656	192.414	89599.905373	86475.372219	14535.070158	0.0
325.720179	173.0656	192.438	94267.615739	91033.537621	15733.290724	0.0
325.882276	173.0656	192.438	98238.817437	93218.070881	16506.637033	0.0
326.042802	173.0656	192.4635	101043.22918	94976.15157	16979.34266	0.0
326.202708	173.0656	192.4875	101233.212755	94840.725824	17186.485208	0.0
326.365235	173.0656	192.4875	100603.536228	94385.675092	17230.01647	0.0
326.525449	173.0656	192.5125	98970.195356	91180.691984	16834.630489	0.0
326.686522	173.0656	192.537	94731.783435	87915.397526	16078.280876	0.0
326.846524	173.0656	192.537	90466.307847	83000.149401	15160.675291	0.0
327.007411	173.0656	192.5614	84460.364568	77387.022366	13830.724873	0.0
327.169181	173.0656	192.586	77696.628849	71478.05559	12589.229113	0.0
327.330084	173.0656	192.586	71238.608465	64707.263039	11059.724433	0.0
327.490883	173.0656	192.611	62507.499608	57570.834756	9541.039392	0.0
327.651347	173.0656	192.611	55208.389936	51771.546653	7897.263127	0.0
327.811788	173.0656	192.6354	47692.189629	44731.287954	6018.211975	0.0
327.972441	173.0656	192.66	41863.582756	39973.034034	4804.662582	0.0
328.134372	173.0656	192.66	36285.29208	35583.394365	3587.223175	0.0
328.295109	173.0656	192.6844	32446.744624	32493.709752	2756.314115	0.0
328.456517	173.0656	192.709	29533.722766	31009.56337	2129.207539	0.0
328.618409	173.0656	192.709	29111.490124	30895.941916	1836.285505	0.0
328.779347	173.0656	192.7333	30035.545024	32151.320244	1934.97261	0.0
328.940015	173.0656	192.759	32572.815926	35095.769453	2389.761289	0.0
329.100653	173.0656	192.759	36615.760533	39170.115662	3376.800495	0.0
329.261675	173.0656	192.784	41476.622724	43994.892847	4265.938842	0.0
329.421862	173.0656	192.784	47708.041222	49996.889732	5529.709632	0.0
329.582777	173.0656	192.808	55128.795918	56643.838538	7136.304257	0.0
329.743622	173.0656	192.833	63252.26778	63595.821252	8776.369362	0.0
329.904552	173.0656	192.833	70270.957346	70205.674748	10405.278213	0.0
330.06547	173.0656	192.857	77481.579598	77157.932487	11965.718007	0.0
330.225834	173.0656	192.8813	85571.528887	82913.165266	13436.889907	0.0
330.388189	173.0656	192.8813	91406.692167	88450.712785	15069.341305	0.0
330.549107	173.0656	192.9063	95557.99324	91639.242718	15783.429053	0.0
330.710014	173.0656	192.931	99377.243326	93734.628663	16720.168694	0.0
330.870613	173.0656	192.931	100796.050302	94115.870186	17111.55608	0.0
331.031431	173.0656	192.9553	100183.219749	93792.656509	17074.341192	0.0
331.193259	173.0656	192.9553	98637.127578	91421.695951	16705.882353	0.0
331.355243	173.0656	192.98	94885.313578	87188.882577	15942.226098	0.0
331.639905	173.0656	193.005	90209.601206	83005.087617	15233.672559	0.0
357.798387	173.075	191.001	32193.427426	31838.120196	2771.548888	0.0
357.958897	173.075	191.0096	30409.95103	30686.762623	2226.829752	0.0
358.120386	173.075	191.0096	29105.776301	30103.041851	1876.755874	0.0
358.28289	173.075	191.034	28703.939819	29830.968471	1737.217901	0.0
358.444918	173.075	191.059	28939.636315	30584.998047	1663.635069	0.0
358.605567	173.075	191.059	29851.413043	32308.477952	1937.923295	0.0
358.768191	173.075	191.083	31900.042941	34151.792827	2291.959705	0.0
358.928793	173.075	191.108	34958.160833	37285.469306	2855.016617	0.0
359.089685	173.075	191.108	38416.070199	40944.90973	3484.264315	0.0
359.251273	173.075	191.1325	42823.75663	44836.862061	4411.26025	0.0
359.412226	173.075	191.1565	47630.705045	49711.363415	5444.914627	0.0
359.574827	173.075	191.1565	53599.099764	54721.320346	6574.982782	0.0
359.737097	173.075	191.181	58992.113466	60179.562713	7827.580239	0.0
359.897303	173.075	191.181	65105.09248	65511.612881	9068.65094	0.0
360.058999	173.075	191.206	71363.605792	70713.949422	10486.218113	0.0
360.221184	173.075	191.231	76915.846059	75079.206508	11457.494886	0.0
360.38156	173.075	191.231	81797.116792	79571.014215	12679.139528	0.0
360.541374	173.075	191.255	86617.554832	83553.168613	13617.254828	0.0
360.702284	173.075	191.28	90286.199695	86309.219788	14553.841687	0.0
360.863203	173.075	191.28	93349.079826	88707.374654	15341.684918	0.0
361.024117	173.075	191.3044	96066.241451	90527.165143	15725.812649	0.0
361.185174	173.075	191.33	98547.65256	92393.36482	16234.149965	0.0
361.346066	173.075	191.33	100230.250368	93284.665525	16724.014533	0.0
361.506915	173.075	191.3544	100616.590097	93874.641411	17024.727011	0.0
361.66788	173.075	191.3544	100447.088852	93296.279535	17037.627225	0.0
361.828875	173.075	191.3794	100234.164321	92340.820905	16944.05955	0.0
361.99121	173.075	191.404	97744.300921	90127.674414	16644.893118	0.0
362.152063	173.075	191.404	95855.206986	88181.656795	16130.978318	0.0
362.314094	173.075	191.4284	93106.48284	85045.315494	15634.70264	0.0
362.474974	173.075	191.4534	89118.255834	81793.509798	14774.005068	0.0
362.63679	173.075	191.4534	85153.118486	77154.767631	13981.844141	0.0
362.79772	173.075	191.4784	80178.785946	73416.340363	13041.146337	0.0
362.958627	173.075	191.4784	74712.098489	67607.743432	11849.809218	0.0
363.119264	173.075	191.503	68876.217172	62863.611337	10670.681231	0.0
363.280229	173.075	191.5274	63499.999808	57939.458454	9601.918233	0.0
363.441163	173.075	191.5274	57012.537502	52428.298264	8089.653151	0.0
363.602124	173.075	191.5524	51914.999268	47641.979517	6901.09216	0.0
363.763211	173.075	191.5764	46567.208166	43220.969557	5772.261601	0.0
363.924137	173.075	191.5764	41972.531376	39146.326087	4828.22884	0.0
364.084991	173.075	191.6014	37557.909814	35709.098901	3759.095174	0.0
364.245562	173.075	191.6264	34160.895924	33163.643762	3011.023336	0.0
364.406431	173.075	191.6264	31483.039291	31420.04402	2390.747377	0.0
364.567357	173.075	191.6514	29284.983814	30026.988997	1959.970166	0.0
364.729296	173.075	191.6514	28767.464709	30112.736023	1748.471612	0.0
364.890657	173.075	191.676	29539.028089	30717.884145	1819.004097	0.0
365.050713	173.075	191.701	30573.278943	33116.477164	2103.222609	0.0
365.211631	173.075	191.701	33389.248465	35742.909242	2584.954245	0.0
365.372099	173.075	191.7253	36944.134052	39379.875153	3263.367598	0.0
365.533276	173.075	191.7504	41843.159944	43826.513747	4148.687804	0.0
365.694106	173.075	191.7504	47084.604223	49155.972991	5294.950837	0.0
365.854978	173.075	191.7754	52313.17957	54280.256589	6606.888229	0.0
366.015411	173.075	191.8	58797.903526	59468.534555	7730.392435	0.0
366.176353	173.075	191.8	64959.658639	64985.78945	9057.400169	0.0
366.337163	173.075	191.825	70839.580354	70329.185478	10353.944242	0.0
366.497936	173.075	191.825	77237.862292	75362.234068	11535.459918	0.0
366.658816	173.075	191.85	82672.365064	80166.18704	12869.043552	0.0
366.819349	173.075	191.8743	87630.950391	84739.470244	14076.90228	0.0
366.980248	173.075	191.8743	91552.141659	88135.598429	14993.761563	0.0
367.14114	173.075	191.899	94617.360388	90803.030559	15677.71795	0.0
367.302062	173.075	191.924	98205.54549	93251.855233	16514.605971	0.0
367.462557	173.075	191.924	100214.588141	94192.250941	16931.274006	0.0
367.623522	173.075	191.9483	101034.597722	94335.984612	17059.954124	0.0
367.784556	173.075	191.9483	100195.846276	92677.777172	16889.340323	0.0
367.947276	173.075	191.973	99188.079771	91298.712658	16821.511967	0.0
368.108695	173.075	191.998	96019.722796	88597.585983	16256.113978	0.0
368.269632	173.075	191.998	93137.422488	85237.428134	15697.810427	0.0
368.430536	173.075	192.0223	89287.107247	81634.080332	14837.250213	0.0
368.593217	173.075	192.0473	83423.325929	76355.713474	13590.336503	0.0
368.753924	173.075	192.0473	77330.044429	70879.265971	12449.640584	0.0
368.914338	173.075	192.072	70592.907167	64133.521221	10849.948626	0.0
369.075337	173.075	192.097	63929.909136	58225.178749	9615.336531	0.0
369.235513	173.075	192.097	57088.929691	52714.470752	8302.355309	0.0
369.396539	173.075	192.121	51458.366993	47963.797085	6910.084095	0.0
369.556353	173.075	192.121	46446.967208	43512.951909	5881.994711	0.0
369.717633	173.075	192.146	40547.306276	38664.930621	4526.282201	0.0
369.878655	173.075	192.171	36436.074192	35464.609248	3677.140609	0.0
370.040898	173.075	192.171	33039.593958	32226.384206	2768.260324	0.0
370.201366	173.075	192.196	29938.10087	30772.115071	2171.831614	0.0
370.36225	173.075	192.2197	29168.252705	30396.624168	1831.418116	0.0
370.523195	173.075	192.2197	29342.823163	31249.39939	1902.732324	0.0
370.683579	173.075	192.2447	30877.64046	33097.08184	2095.152663	0.0
370.844482	173.075	192.2697	33762.776197	35821.950568	2610.848699	0.0
371.006879	173.075	192.2697	37467.274004	40016.936938	3385.867235	0.0
371.167246	173.075	192.294	42574.947245	44812.771173	4380.027537	0.0
371.327661	173.075	192.294	47886.038073	50077.316522	5504.843675	0.0
371.488591	173.075	192.3187	54103.085375	55604.775929	6876.606486	0.0
371.649501	173.075	192.343	61021.934058	61984.362082	8388.190578	0.0
371.811648	173.075	192.343	67997.46476	67760.547758	9814.915258	0.0
371.974014	173.075	192.368	73931.104761	73632.238059	11126.510731	0.0
372.134563	173.075	192.393	81343.242737	79589.491057	12671.723125	0.0
372.295474	173.075	192.393	86468.41991	84322.422142	13882.523334	0.0
372.456361	173.075	192.4177	92086.375163	87808.345501	14968.108814	0.0
372.618392	173.075	192.4427	95861.839607	91261.470922	15798.05311	0.0
372.779361	173.075	192.4427	99078.415372	94184.658082	16727.444842	0.0
372.941685	173.075	192.4677	100700.354745	94585.95332	17060.489335	0.0
373.10248	173.075	192.4677	100746.687842	93970.78807	17162.893985	0.0
373.263275	173.075	192.492	99461.49534	92383.192626	16841.054617	0.0
373.423712	173.075	192.5166	97371.566725	89864.841163	16539.158209	0.0
373.585597	173.075	192.5166	93227.247182	86114.930223	15664.330972	0.0
373.746481	173.075	192.5416	87922.25857	80930.049855	14582.475738	0.0
373.907399	173.075	192.5666	81894.33205	75255.47577	13472.792325	0.0
374.067813	173.075	192.5666	75428.799562	69000.226206	11941.531659	0.0
374.228847	173.075	192.5917	68231.458029	62076.501053	10447.987618	0.0
374.389635	173.075	192.5917	60059.1203	55451.904302	8809.993476	0.0
374.550677	173.075	192.616	52814.159944	49137.040091	7212.191852	0.0
374.713143	173.075	192.64	45905.478129	43072.238123	5597.339535	0.0
374.874046	173.075	192.64	40054.053116	37830.2416	4313.454098	0.0
375.034899	173.075	192.6656	34944.159611	34150.00911	3314.213756	0.0
375.195809	173.075	192.69	31374.931508	31672.54655	2519.345939	0.0
375.356689	173.075	192.69	29626.527319	30124.490894	2021.82433	0.0
375.519125	173.075	192.715	29187.56581	30887.333278	1813.642019	0.0
375.680024	173.075	192.7396	30437.627337	32668.275428	2015.497741	0.0
375.840396	173.075	192.7396	33470.625788	36077.434795	2562.861029	0.0
376.00131	173.075	192.7646	37957.428961	40345.659723	3469.809698	0.0
376.162236	173.075	192.7646	43419.359027	46082.75106	4605.432721	0.0
376.323517	173.075	192.7896	49739.76186	51568.131073	5860.432696	0.0
376.484108	173.075	192.814	57368.805293	57876.303014	7597.833855	0.0
376.645223	173.075	192.814	64418.99165	65412.768459	9027.637355	0.0
376.80613	173.075	192.8386	72685.608511	71868.467145	10797.335489	0.0
376.967741	173.075	192.8636	79241.378968	77889.97442	12077.795957	0.0
377.128617	173.075	192.8636	86207.883658	84061.504932	13831.962292	0.0
377.290202	173.075	192.888	91745.000515	88298.068915	14817.597638	0.0
377.45112	173.075	192.913	96776.983561	91912.763868	16040.316055	0.0
377.611492	173.075	192.913	98825.572644	93765.075934	16502.190232	0.0
377.772395	173.075	192.937	100338.649666	94196.47059	17072.706911	0.0
377.933321	173.075	192.937	100114.739294	93737.431784	17166.719228	0.0
378.095391	173.075	192.962	98800.469347	91588.889689	16640.407773	0.0
378.256302	173.075	192.9865	94256.552165	87248.273179	15857.527256	0.0
378.416427	173.075	192.9865	89507.336493	81396.882112	14971.897241	0.0
378.706582	173.075	193.0115	83995.235534	76189.963882	13826.173826	0.0
404.829198	173.0844	191.001	32475.075635	31533.533633	2614.19098	0.0
404.990278	173.0844	191.0033	30157.097312	30526.214413	2136.428289	0.0
405.151743	173.0844	191.028	29248.429484	30002.353621	1989.288154	0.0
405.312238	173.0844	191.028	28717.103982	29982.606094	1750.572696	0.0
405.473853	173.0844	191.053	29168.235286	30963.582626	1783.029348	0.0
405.634776	173.0844	191.0773	30018.852549	32034.35029	1948.647453	0.0
405.796788	173.0844	191.0773	31962.405774	33857.202284	2283.355504	0.0
405.957706	173.0844	191.102	34873.743988	36762.61043	2787.595087	0.0
406.119179	173.0844	191.102	37809.264459	40333.14628	3503.903831	0.0
406.279612	173.0844	191.127	41942.739324	43763.989973	4250.098889	0.0
406.440207	173.0844	191.1513	45703.925089	47904.016207	5136.372501	0.0
406.602446	173.0844	191.1513	50884.796629	52634.563257	6274.500253	0.0
406.763372	173.0844	191.1763	56050.800798	57301.648289	7317.998984	0.0
406.924241	173.0844	191.2	62023.957462	62335.203113	8463.576189	0.0
407.086468	173.0844	191.2	67509.465492	66989.253782	9639.530606	0.0
407.248007	173.0844	191.225	73022.169657	71957.603978	10790.199113	0.0
407.409014	173.0844	191.2497	77624.117301	76098.988969	11631.215368	0.0
407.569485	173.0844	191.2497	82553.715468	79662.315302	12685.15081	0.0
407.73142	173.0844	191.274	86145.202465	83142.213209	13607.295067	0.0
407.892339	173.0844	191.274	89690.021153	86097.378001	14409.773465	0.0
408.053226	173.0844	191.299	92491.317727	87907.892043	14960.282995	0.0
408.213606	173.0844	191.324	95743.199323	90654.095644	15875.287641	0.0
408.374551	173.0844	191.324	97488.025648	91494.610342	16052.063236	0.0
408.53691	173.0844	191.349	98695.369773	92213.835154	16464.177302	0.0
408.697824	173.0844	191.3737	100190.79681	93346.388593	16935.473648	0.0
408.858431	173.0844	191.3737	100158.772978	93214.382057	17113.568924	0.0
409.019603	173.0844	191.3987	98468.363612	91343.064776	16604.484192	0.0
409.180749	173.0844	191.3987	97229.109701	89638.638935	16280.976383	0.0
409.34288	173.0844	191.4237	95508.428188	87271.388288	16198.674937	0.0
409.503822	173.0844	191.448	92384.006402	85002.133079	15501.780382	0.0
409.664717	173.0844	191.448	88814.361792	80819.869826	14715.001128	0.0
409.825539	173.0844	191.4727	84372.158587	76786.088978	13786.355681	0.0
409.986077	173.0844	191.4977	79881.742268	72471.376306	12903.434535	0.0
410.147553	173.0844	191.4977	74301.655466	67278.051198	11777.655729	0.0
410.309523	173.0844	191.522	68568.837646	62580.752092	10651.751065	0.0
410.470437	173.0844	191.547	62612.675106	57227.712955	9427.142561	0.0
410.631902	173.0844	191.547	57040.323059	51749.105218	8054.28185	0.0
410.792779	173.0844	191.571	51513.896434	47576.528554	7064.824413	0.0
410.953223	173.0844	191.596	46336.027393	43143.258167	5969.861492	0.0
411.113618	173.0844	191.596	41595.16814	38854.562738	4748.22231	0.0
411.274764	173.0844	191.6206	37328.116167	35697.112202	3866.055047	0.0
411.435917	173.0844	191.6206	33437.808905	32602.362342	2934.419746	0.0
411.59622	173.0844	191.6456	30566.494604	31030.068153	2362.679857	0.0
411.757904	173.0844	191.67	29207.503777	29895.916703	1998.766052	0.0
411.918784	173.0844	191.67	28319.442326	29795.702094	1646.863448	0.0
412.079445	173.0844	191.6946	29095.407825	30675.357029	1755.584708	0.0
412.240829	173.0844	191.7196	30606.833506	32469.445586	1974.338195	0.0
412.401397	173.0844	191.7196	32986.081025	35323.689447	2466.234652	0.0
412.56215	173.0844	191.7446	36800.7093	39164.015201	3162.115621	0.0
412.723554	173.0844	191.7446	41026.841663	43064.335217	4048.208184	0.0
412.88503	173.0844	191.769	46425.14735	48229.388004	5285.705869	0.0
413.045013	173.0844	191.7936	51668.669808	53665.362109	6429.658775	0.0
413.20537	173.0844	191.7936	58076.529137	58547.534691	7490.532595	0.0
413.366176	173.0844	191.8186	64217.537659	64777.408888	9047.149925	0.0
413.527884	173.0844	191.8436	69709.213062	68766.690504	10001.593803	0.0
413.690462	173.0844	191.8436	75414.627332	74913.444218	11217.13816	0.0
413.851838	173.0844	191.8686	82053.978792	79207.269022	12731.735303	0.0
414.012734	173.0844	191.893	86990.247332	83500.418048	13695.367531	0.0
414.174869	173.0844	191.893	90965.420489	87148.710852	14949.413754	0.0
414.335217	173.0844	191.9176	94783.628871	89705.025094	15558.335851	0.0
414.497649	173.0844	191.9176	96828.976815	91843.050728	16132.723242	0.0
414.658594	173.0844	191.9426	99784.266845	92774.475879	16707.027	0.0
414.819513	173.0844	191.9676	99194.293611	92728.056234	16891.489654	0.0
414.980947	173.0844	191.9676	99261.276523	91578.429826	16933.355594	0.0
415.141723	173.0844	191.9926	97214.030889	89730.694661	16515.267724	0.0
415.303962	173.0844	192.017	94484.563056	86584.653442	16092.098378	0.0
415.464904	173.0844	192.017	90607.960595	83138.085149	15168.671385	0.0
415.625268	173.0844	192.042	85801.621891	78630.3342	14341.032341	0.0
415.786402	173.0844	192.042	80015.506881	72804.039466	12906.024078	0.0
415.946543	173.0844	192.0666	73292.806265	66175.310757	11595.98915	0.0
416.107657	173.0844	192.091	66716.916103	60945.937927	10144.682924	0.0
416.269611	173.0844	192.091	59982.820221	54688.581242	8870.500078	0.0
416.431573	173.0844	192.1155	53850.765793	49474.371489	7506.419563	0.0
416.591452	173.0844	192.1405	47808.252805	44228.325488	6253.063614	0.0
416.751878	173.0844	192.1405	42579.978644	39772.87183	5020.565662	0.0
416.912823	173.0844	192.165	37312.839478	35419.196166	3856.425731	0.0
417.073711	173.0844	192.19	33297.827021	32403.575011	2892.490396	0.0
417.234649	173.0844	192.19	30355.418467	30503.744857	2253.331484	0.0
417.395009	173.0844	192.2145	28948.871248	29674.990228	1777.01961	0.0
417.555958	173.0844	192.2145	28535.77614	30663.396478	1747.276508	0.0
417.716441	173.0844	192.24	30135.976586	32587.811144	1946.818321	0.0
417.877402	173.0844	192.265	32300.313588	34842.962082	2482.749194	0.0
418.038167	173.0844	192.265	36346.100897	38823.370163	3194.069936	0.0
418.198843	173.0844	192.2895	41352.299717	43287.477422	4188.266465	0.0
418.359873	173.0844	192.3145	46617.054509	48874.89775	5258.064727	0.0
418.520703	173.0844	192.3145	52934.378194	54253.320689	6630.816319	0.0
418.681625	173.0844	192.339	59981.612329	60397.313541	7914.459295	0.0
418.842516	173.0844	192.339	65997.509571	66613.397246	9328.164075	0.0
419.003319	173.0844	192.364	73240.694896	72249.677862	10733.583253	0.0
419.165254	173.0844	192.3885	79698.698555	78247.524945	12323.54312	0.0
419.327659	173.0844	192.3885	85837.154309	82959.082784	13549.717736	0.0
419.48964	173.0844	192.413	90258.958576	86837.851658	14693.372044	0.0
419.650162	173.0844	192.438	94472.534713	89903.858765	15524.394816	0.0
419.811523	173.0844	192.438	97874.462449	92451.078472	16355.945576	0.0
419.972438	173.0844	192.4625	99853.035222	93298.03719	16831.002804	0.0
420.133444	173.0844	192.487	99795.063093	92803.41408	16986.736668	0.0
420.29501	173.0844	192.487	98769.963293	91594.589872	16678.308297	0.0
420.455324	173.0844	192.512	95342.005745	88108.9085	16098.926918	0.0
420.616258	173.0844	192.5364	91365.132811	84073.072743	15437.805989	0.0
420.777977	173.0844	192.5364	87043.958482	79096.014992	14350.750552	0.0
420.938372	173.0844	192.561	80961.5916	73727.116815	13212.390842	0.0
421.099252	173.0844	192.561	73647.832157	67072.187818	11705.508699	0.0
421.25975	173.0844	192.5854	66432.692119	60627.893778	10233.336249	0.0
421.420607	173.0844	192.6104	58311.138975	53694.405101	8530.470328	0.0
421.581018	173.0844	192.6104	51284.642416	47632.804367	6917.972883	0.0
421.741867	173.0844	192.6354	44662.288855	41843.753855	5539.45507	0.0
421.902389	173.0844	192.6604	38883.973847	36962.740559	4166.140055	0.0
422.063226	173.0844	192.6604	34251.386769	33513.929597	3042.875945	0.0
422.225296	173.0844	192.685	30956.493659	31066.16583	2420.403898	0.0
422.386183	173.0844	192.685	28850.03471	30175.412701	1878.13134	0.0
422.548473	173.0844	192.71	28863.74565	30606.244334	1756.183228	0.0
422.709114	173.0844	192.7344	30330.095399	32379.602974	2041.81134	0.0
422.870471	173.0844	192.7344	33387.62932	35895.835925	2613.098029	0.0
423.031505	173.0844	192.7594	38493.488068	41059.259964	3682.826986	0.0
423.19364	173.0844	192.7844	43842.584982	46236.171236	4709.542684	0.0
423.354104	173.0844	192.7844	50382.487883	52557.781724	6135.068635	0.0
423.516967	173.0844	192.809	58026.869995	58848.679581	7628.602606	0.0
423.677416	173.0844	192.834	65603.735299	65555.918041	9236.443229	0.0
423.838323	173.0844	192.834	73019.680272	72222.97343	10943.386949	0.0
423.999241	173.0844	192.8584	80028.225452	78129.618007	12429.345092	0.0
424.160806	173.0844	192.8584	86780.386648	84101.564366	13886.452032	0.0
424.322726	173.0844	192.884	92455.554915	88517.017788	15141.521126	0.0
424.485369	173.0844	192.9084	95957.262945	90958.019998	15696.605747	0.0
424.646892	173.0844	192.9084	99125.941761	93378.657137	16689.833186	0.0
424.807868	173.0844	192.934	99913.977785	93316.254283	17258.950667	0.0
424.968617	173.0844	192.959	99622.581469	92144.496498	16827.622109	0.0
425.129255	173.0844	192.959	96884.77177	90436.870878	16545.789371	0.0
425.290158	173.0844	192.983	92794.661722	85783.871342	15883.341923	0.0
425.5795	173.0844	193.008	87561.835111	80314.848837	14573.448653	0.0
451.71943	173.094	191.001	32862.672115	32238.463213	2771.949901	0.0
451.880333	173.094	191.0075	30736.955352	30967.494044	2380.696227	0.0
452.040273	173.094	191.0075	29371.802249	30080.76878	1991.452929	0.0
452.201207	173.094	191.0325	28683.496901	29654.294569	1760.963941	0.0
452.362191	173.094	191.057	28499.929153	30522.03407	1737.182424	0.0
452.523629	173.094	191.057	29266.540501	31335.946002	1743.906857	0.0
452.685306	173.094	191.0815	30931.390553	32887.147349	2012.143149	0.0
452.846271	173.094	191.1065	33049.049114	35956.824454	2584.262281	0.0
453.008302	173.094	191.1065	36331.172641	38832.250955	3177.024829	0.0
453.169525	173.094	191.131	40122.822616	42659.927681	3983.477708	0.0
453.330435	173.094	191.156	44516.470687	46449.496529	4756.85763	0.0
453.490199	173.094	191.156	49393.661687	50987.830609	5841.152731	0.0
453.651094	173.094	191.1805	54706.994881	55616.908093	7008.022453	0.0
453.812567	173.094	191.1805	59596.694716	60328.669828	7955.353342	0.0
453.97347	173.094	191.2055	65624.742909	65510.949887	9227.998927	0.0
454.133984	173.094	191.23	71152.846441	70906.216124	10373.887707	0.0
454.294968	173.094	191.23	76150.440932	74892.555631	11514.488527	0.0
454.457269	173.094	191.2544	80970.972083	78679.304535	12533.830156	0.0
454.618164	173.094	191.2794	84493.810171	81941.382578	13327.977336	0.0
454.779171	173.094	191.2794	87914.809502	84515.957835	14157.651647	0.0
454.94007	173.094	191.304	91308.389773	86983.356655	14888.19824	0.0
455.103965	173.094	191.304	93908.277063	89829.844127	15591.165671	0.0
455.266816	173.094	191.329	96881.23202	91359.111556	16107.635552	0.0
455.427203	173.094	191.3534	98884.588451	92458.638205	16574.828774	0.0
455.587525	173.094	191.3534	99109.830311	92571.93499	16579.806094	0.0
455.747962	173.094	191.378	99598.454265	92170.474977	16798.150792	0.0
455.908803	173.094	191.403	98385.74007	91092.385438	16864.633724	0.0
456.069899	173.094	191.403	97458.995952	89657.580234	16538.203303	0.0
456.23086	173.094	191.4274	95226.316331	87518.302117	16032.884659	0.0
456.391751	173.094	191.4524	92588.061305	84843.406386	15523.166252	0.0
456.552793	173.094	191.4524	89003.448433	81200.412691	14810.48591	0.0
456.713684	173.094	191.477	84483.038936	76507.64696	13812.225834	0.0
456.874553	173.094	191.477	79445.711149	71730.684374	12701.812216	0.0
457.037073	173.094	191.5013	74108.331067	66984.236641	11722.011899	0.0
457.199323	173.094	191.5264	68633.091501	62002.881609	10651.077029	0.0
457.360315	173.094	191.5264	62275.018828	56197.216509	9104.804281	0.0
457.521126	173.094	191.551	56505.923773	51779.669031	8057.007228	0.0
457.682029	173.094	191.576	50911.334952	46669.94051	6916.570027	0.0
457.842955	173.094	191.576	45438.607878	42403.171539	5736.759618	0.0
458.003346	173.094	191.6003	40654.225793	38379.415785	4677.669681	0.0
458.165766	173.094	191.6253	36515.642368	35213.710942	3701.346203	0.0
458.327824	173.094	191.6253	33111.914616	32099.939578	2902.670312	0.0
458.488665	173.094	191.65	30274.840007	30508.563187	2254.967386	0.0
458.64948	173.094	191.65	28827.655607	29883.929076	1854.244255	0.0
458.810398	173.094	191.675	28339.495654	29820.605732	1691.818366	0.0
458.971482	173.094	191.6993	29078.839933	31041.229764	1771.218052	0.0
459.132578	173.094	191.6993	30669.200668	32913.850612	1973.479023	0.0
459.294774	173.094	191.724	33025.814952	35565.676778	2604.557138	0.0
459.456424	173.094	191.7483	37274.562893	39737.353342	3366.06856	0.0
459.61735	173.094	191.7483	41841.525885	43677.18689	4197.775733	0.0
459.778215	173.094	191.7733	46662.358039	48741.571936	5271.084048	0.0
459.93911	173.094	191.798	52195.013304	53706.01674	6368.679453	0.0
460.100275	173.094	191.798	58761.816089	59697.865371	7819.576309	0.0
460.261147	173.094	191.823	64518.856399	64730.99593	8856.056795	0.0
460.422305	173.094	191.823	70763.495217	70079.241491	10264.572993	0.0
460.584709	173.094	191.848	76687.644684	75182.609086	11659.465173	0.0
460.745708	173.094	191.873	81376.838292	79826.379294	12663.105216	0.0
460.906712	173.094	191.873	86977.982415	83462.169702	13740.072435	0.0
461.067026	173.094	191.897	90676.503838	87244.878641	14658.3945	0.0
461.229765	173.094	191.9217	94565.481248	90195.260347	15573.795364	0.0
461.391496	173.094	191.9217	97548.672026	92058.876711	16354.215414	0.0
461.551956	173.094	191.947	99225.992225	92964.21766	16894.452854	0.0
461.712998	173.094	191.971	99561.850116	92104.813349	16728.59098	0.0
461.873085	173.094	191.971	99432.869873	91721.045166	16736.547342	0.0
462.033988	173.094	191.996	96900.46772	89142.132079	16219.460818	0.0
462.193998	173.094	191.996	93648.369738	85770.912433	15674.46135	0.0
462.355401	173.094	192.0207	90220.730626	82623.130972	15121.733398	0.0
462.517444	173.094	192.0457	85460.074436	78169.587405	14217.706295	0.0
462.67837	173.094	192.0457	80102.985598	72335.232271	12951.638603	0.0
462.839235	173.094	192.0707	72717.276803	66192.2447	11407.656878	0.0
463.001643	173.094	192.0947	66614.26293	60407.078302	10224.044961	0.0
463.162072	173.094	192.0947	60080.031083	54546.303395	8865.076514	0.0
463.324308	173.094	192.12	53757.964013	49359.854872	7443.53915	0.0
463.48506	173.094	192.1447	47775.771068	44346.066921	6186.85693	0.0
463.645536	173.094	192.1447	42377.659732	40115.328776	5039.563813	0.0
463.806355	173.094	192.169	37130.277393	35843.047225	3899.414356	0.0
463.968778	173.094	192.169	33057.85124	32498.102208	3009.885229	0.0
464.129716	173.094	192.194	30081.657126	30501.869253	2147.15337	0.0
464.290577	173.094	192.219	28699.396476	29587.870334	1793.856388	0.0
464.451014	173.094	192.219	28570.811941	30147.074126	1647.945502	0.0
464.611925	173.094	192.244	29601.490027	31749.53283	1861.380919	0.0
464.77334	173.094	192.2687	32210.454798	34384.138308	2328.236156	0.0
464.934743	173.094	192.2687	36574.981622	38632.534918	3206.168831	0.0
465.094857	173.094	192.2937	40637.257103	43306.818375	4106.54089	0.0
465.256415	173.094	192.318	45983.048732	48080.936063	5071.942101	0.0
465.41731	173.094	192.318	52213.924174	53585.548231	6344.817835	0.0
465.57794	173.094	192.3426	59213.71859	59508.168479	7799.838823	0.0
465.740918	173.094	192.3426	65637.331237	65662.277187	9157.431625	0.0
465.901713	173.094	192.3677	72795.392749	71935.81956	10753.1222	0.0
466.063837	173.094	192.392	78867.50141	77667.072392	12299.639871	0.0
466.224143	173.094	192.392	84229.978403	82202.025095	13342.773939	0.0
466.384815	173.094	192.4166	89982.327555	85937.849077	14339.794741	0.0
466.546257	173.094	192.4416	94199.287642	89724.896282	15599.759862	0.0
466.708658	173.094	192.4416	97654.165956	92152.693948	16260.631857	0.0
466.869611	173.094	192.466	99370.303378	92777.759011	16685.962418	0.0
467.03252	173.094	192.4906	98745.027807	91453.806767	16543.419168	0.0
467.193446	173.094	192.4906	97444.530705	90506.685092	16519.412811	0.0
467.354595	173.094	192.516	95481.053477	87201.03669	16082.812444	0.0
467.515468	173.094	192.516	91388.924638	84034.2914	15406.158699	0.0
467.676017	173.094	192.5406	85308.067842	78538.541512	14186.378006	0.0
467.836681	173.094	192.565	80492.38415	72786.85395	13097.09199	0.0
467.997572	173.094	192.565	73205.256282	66203.027741	11486.206102	0.0
468.158691	173.094	192.59	65826.488474	59791.351657	10084.900037	0.0
468.319556	173.094	192.6146	57832.54598	52930.466497	8335.149417	0.0
468.480347	173.094	192.6146	50810.621249	46828.460223	6810.741222	0.0
468.642748	173.094	192.639	44029.697628	40765.846208	5382.505148	0.0
468.803166	173.094	192.639	37847.91053	36297.86761	4087.389073	0.0
468.965566	173.094	192.664	33636.276289	32691.407198	3022.213918	0.0
469.126465	173.094	192.689	30324.533252	30608.679358	2154.902634	0.0
469.286903	173.094	192.689	28548.737766	29764.316625	1776.674624	0.0
469.44781	173.094	192.714	28499.844491	30605.077703	1808.439925	0.0
469.609791	173.094	192.7386	30447.203311	32542.670252	2008.505445	0.0
469.771329	173.094	192.7386	33755.981264	36206.635358	2566.186023	0.0
469.931901	173.094	192.7636	38759.922882	41429.912202	3568.461917	0.0
470.0929	173.094	192.788	44862.411981	47072.787695	4907.510095	0.0
470.25323	173.094	192.788	51181.498978	52588.004025	6120.072456	0.0
470.414102	173.094	192.8125	58398.519459	59276.975835	7680.152727	0.0
470.575036	173.094	192.8125	66193.682623	66659.467245	9442.514991	0.0
470.735927	173.094	192.837	73612.29994	72601.763133	10859.040882	0.0
470.898351	173.094	192.8625	80234.693254	78121.755477	12350.398425	0.0
471.059235	173.094	192.8625	86719.459152	84043.198324	13764.834917	0.0
471.220789	173.094	192.887	92391.246188	87931.021304	14963.729619	0.0
471.382708	173.094	192.9115	96363.109848	91516.110436	15927.490354	0.0
471.543122	173.094	192.9115	98621.69665	92447.138299	16340.789341	0.0
471.704064	173.094	192.936	99396.217817	92587.118903	16606.319238	0.0
471.865021	173.094	192.961	98852.222823	91469.094786	16974.732902	0.0
472.026135	173.094	192.961	95951.02646	88647.510381	16136.496016	0.0
472.187905	173.094	192.986	91814.911015	83831.072631	15442.809043	0.0
472.34818	173.094	192.986	85733.681426	78602.086932	14215.279262	0.0
472.627505	173.094	193.01	80346.196903	72823.867156	12998.585802	0.0
498.610632	173.1036	191.001	31608.611156	31472.810288	2487.380877	0.0
498.771677	173.1036	191.001	29463.292045	29974.04748	2056.078643	0.0
498.932561	173.1036	191.0184	29018.842785	29537.338624	1797.81124	0.0
499.093171	173.1036	191.0434	28614.198441	29687.683626	1670.722098	0.0
499.25558	173.1036	191.0434	29210.430474	30762.932421	1704.410161	0.0
499.416013	173.1036	191.068	30251.874017	32238.48598	1947.280748	0.0
499.576655	173.1036	191.0924	32037.970929	34426.56424	2306.148316	0.0
499.73857	173.1036	191.0924	35036.205605	37675.653176	2864.552234	0.0
499.899154	173.1036	191.1174	38233.162366	40627.837852	3461.457586	0.0
500.060519	173.1036	191.1174	42537.494949	44618.941006	4323.769432	0.0
500.221245	173.1036	191.142	46172.712425	48634.559564	5176.802938	0.0
500.380889	173.1036	191.1664	51321.087349	53070.846224	6186.619737	0.0
500.543024	173.1036	191.1664	57130.525171	58209.953348	7301.745469	0.0
500.70291	173.1036	191.191	62504.286702	62812.735526	8558.292372	0.0
500.862963	173.1036	191.216	68200.185451	67634.860227	9644.556599	0.0
501.023831	173.1036	191.216	73153.601617	72391.969984	10757.56549	0.0
501.183594	173.1036	191.2404	78752.198832	76334.69452	11924.752756	0.0
501.344012	173.1036	191.2643	83014.676054	80411.638173	12838.411329	0.0
501.504992	173.1036	191.2643	86275.421677	83030.778829	13701.479045	0.0
501.665899	173.1036	191.2893	89618.496648	85735.57149	14318.334546	0.0
501.825944	173.1036	191.2893	93120.106871	88728.998247	15175.609556	0.0
501.98682	173.1036	191.314	95305.122	90080.886664	15592.582063	0.0
502.147762	173.1036	191.339	97281.5001	91643.363445	16096.330406	0.0
502.308341	173.1036	191.339	98881.370083	92266.943115	16494.476938	0.0
502.468902	173.1036	191.3633	99217.078558	92403.233454	16817.19883	0.0
502.628769	173.1036	191.3883	98591.658506	91109.91701	16579.396483	0.0
502.791643	173.1036	191.3883	98657.523955	90304.726764	16612.44051	0.0
502.953124	173.1036	191.413	96364.248959	88661.633178	16308.043372	0.0
503.11425	173.1036	191.438	93735.472008	85735.101942	15988.40459	0.0
503.276478	173.1036	191.438	90977.921964	82890.08289	15102.522145	0.0
503.437408	173.1036	191.462	87025.465296	79193.710945	14580.777685	0.0
503.597795	173.1036	191.462	82422.699795	74268.359703	13481.811433	0.0
503.758451	173.1036	191.487	77318.603634	70205.458363	12486.683539	0.0
503.920379	173.1036	191.511	72379.468253	65058.191684	11231.599127	0.0
504.080962	173.1036	191.511	66742.65109	60499.384233	10294.141462	0.0
504.241934	173.1036	191.537	60406.337223	54965.411367	9062.832592	0.0
504.402252	173.1036	191.561	54768.159656	50010.579265	7858.000009	0.0
504.564626	173.1036	191.561	49338.192513	45384.665633	6637.823517	0.0
504.725032	173.1036	191.5857	44319.587235	41059.407674	5412.253531	0.0
504.88642	173.1036	191.61	39419.031902	37154.146843	4381.607281	0.0
505.047331	173.1036	191.61	35977.338635	34379.421845	3474.834924	0.0
505.208238	173.1036	191.635	32091.217143	31568.183068	2692.856316	0.0
505.368652	173.1036	191.635	30110.695866	30018.066572	2130.473764	0.0
505.529139	173.1036	191.659	28734.710618	29467.089956	1827.093718	0.0
505.69104	173.1036	191.6847	28297.451895	29793.53383	1617.324049	0.0
505.852012	173.1036	191.6847	29070.852284	30940.619718	1771.479865	0.0
506.013419	173.1036	191.709	30703.39401	32908.136618	2044.035926	0.0
506.173961	173.1036	191.734	34115.276595	35693.289209	2599.714139	0.0
506.336581	173.1036	191.734	37299.812325	39757.122443	3324.729965	0.0
506.497141	173.1036	191.759	42306.873114	44176.411388	4202.802151	0.0
506.656651	173.1036	191.759	47777.233233	49393.522571	5414.297442	0.0
506.816995	173.1036	191.7837	52977.995193	53961.614154	6520.915028	0.0
506.977837	173.1036	191.8077	59452.274804	60239.925912	7926.50846	0.0
507.139082	173.1036	191.8077	65621.337752	65404.216224	9158.999323	0.0
507.301298	173.1036	191.834	71135.783009	70324.808583	10369.050475	0.0
507.463148	173.1036	191.8603	76931.675592	75301.860972	11469.744086	0.0
507.625087	173.1036	191.8603	83013.410656	79471.878997	12813.669946	0.0
507.786483	173.1036	191.885	87335.586054	83869.626969	13912.825159	0.0
507.946893	173.1036	191.909	91472.167436	87057.801734	14892.217125	0.0
508.1078	173.1036	191.909	94636.12628	88965.686233	15503.453192	0.0
508.269127	173.1036	191.933	97247.096421	91199.410475	16295.430416	0.0
508.431115	173.1036	191.933	98566.592576	92268.35657	16514.848948	0.0
508.591734	173.1036	191.9577	98710.700087	91725.162039	16657.406558	0.0
508.754573	173.1036	191.982	98102.376065	90672.674079	16596.916124	0.0
508.914806	173.1036	191.982	96658.77116	88542.757451	16311.626487	0.0
509.075555	173.1036	192.007	93170.714059	85024.867847	15671.247134	0.0
509.236047	173.1036	192.0317	89097.075032	81336.467687	14908.474315	0.0
509.396765	173.1036	192.0317	84432.315796	76692.032978	14005.12711	0.0
509.558107	173.1036	192.056	78586.821835	71196.523726	12771.813633	0.0
509.719025	173.1036	192.0806	71413.020649	64910.874833	11386.24259	0.0
509.879913	173.1036	192.0806	64948.530954	59231.244241	9870.976306	0.0
510.040315	173.1036	192.1056	58319.054011	53447.429008	8612.73668	0.0
510.20225	173.1036	192.1056	52447.91879	48318.683399	7295.31272	0.0
510.36325	173.1036	192.1296	46687.256613	43166.759385	5919.162079	0.0
510.524176	173.1036	192.156	41298.639844	38706.768211	4798.880287	0.0
510.684563	173.1036	192.156	37086.123386	35375.619922	3833.966925	0.0
510.844758	173.1036	192.1817	32921.250871	31839.128613	2832.068539	0.0
511.005895	173.1036	192.1817	29983.665993	29957.574555	2156.380565	0.0
511.168092	173.1036	192.2067	28637.931087	29437.63525	1785.067522	0.0
511.330589	173.1036	192.231	28593.440458	30454.583406	1682.011735	0.0
511.490984	173.1036	192.231	29964.750528	32463.291118	1933.284339	0.0
511.651402	173.1036	192.256	32578.768202	35066.438772	2338.071037	0.0
511.812309	173.1036	192.2807	36501.959579	39003.304388	3178.360101	0.0
511.974159	173.1036	192.2807	41271.434061	43327.914453	4077.122971	0.0
512.135443	173.1036	192.305	46478.989231	48171.265396	5116.664783	0.0
512.296331	173.1036	192.3296	52438.359912	53560.381272	6336.346652	0.0
512.458308	173.1036	192.3296	59661.04277	60336.672126	7974.254485	0.0
512.620401	173.1036	192.3546	66455.105469	65897.376311	9365.583082	0.0
512.780899	173.1036	192.3546	73062.834145	71641.669114	10661.049828	0.0
512.941837	173.1036	192.379	79256.344294	77774.594247	12215.79627	0.0
513.102809	173.1036	192.404	84604.958328	81718.784546	13301.162198	0.0
513.264802	173.1036	192.404	89658.354201	86327.120033	14441.189659	0.0
513.425663	173.1036	192.4286	93905.975716	89503.98906	15308.619213	0.0
513.586158	173.1036	192.4536	97565.956057	91339.063215	16225.675357	0.0
513.747942	173.1036	192.4536	99340.783816	92251.337954	16460.368219	0.0
513.907898	173.1036	192.4786	98843.297579	91668.250669	16566.019607	0.0
514.068809	173.1036	192.5036	97735.484453	90430.025528	16510.275703	0.0
514.229762	173.1036	192.5036	95309.280806	87549.797889	16104.32629	0.0
514.390615	173.1036	192.5286	91753.462076	84011.086024	15310.956216	0.0
514.552011	173.1036	192.5286	87123.014013	79460.542404	14478.405049	0.0
514.711948	173.1036	192.553	81310.600222	74107.764609	13317.968729	0.0
514.871877	173.1036	192.578	74682.971383	67812.937145	11899.438248	0.0
515.0336	173.1036	192.578	67142.929732	61385.441846	10369.590989	0.0
515.193983	173.1036	192.603	59610.038391	53975.861578	8698.662626	0.0
515.355071	173.1036	192.6276	52457.542162	48109.227336	7083.755511	0.0
515.516136	173.1036	192.6276	45735.337441	42406.494734	5666.474357	0.0
515.677482	173.1036	192.6526	39897.677847	37504.598028	4373.533272	0.0
515.838388	173.1036	192.677	34752.91791	33754.094217	3282.28832	0.0
515.999191	173.1036	192.677	31291.561268	31208.510825	2355.402835	0.0
516.159702	173.1036	192.702	29212.88239	29584.22606	1859.029622	0.0
516.321956	173.1036	192.702	28415.416989	29947.374629	1703.189866	0.0
516.482875	173.1036	192.7266	29694.478128	31697.975799	1936.663201	0.0
516.645179	173.1036	192.751	32741.922051	34714.940979	2312.250402	0.0
516.806367	173.1036	192.751	37089.32371	39383.832719	3262.756546	0.0
516.969118	173.1036	192.776	42463.218765	44801.040448	4399.445023	0.0
517.130048	173.1036	192.8005	48400.200143	50196.415409	5474.728858	0.0
517.291559	173.1036	192.8005	55114.515724	56584.195362	6935.480911	0.0
517.452397	173.1036	192.825	63081.977007	63168.202951	8630.293176	0.0
517.613766	173.1036	192.85	70759.78446	70171.483541	10228.869903	0.0
517.774596	173.1036	192.85	77440.407742	75742.251054	11687.811552	0.0
517.934879	173.1036	192.8745	84651.44478	81839.67991	13045.78475	0.0
518.096286	173.1036	192.8745	89915.093156	86015.62237	14400.341586	0.0
518.256624	173.1036	192.8995	94710.139642	89628.181096	15485.925622	0.0
518.41904	173.1036	192.9235	98138.950937	92054.44535	16411.683527	0.0
518.579561	173.1036	192.9235	99009.931517	92587.53236	16758.977735	0.0
518.74247	173.1036	192.9485	99399.537407	91739.336825	16802.361756	0.0
518.902757	173.1036	192.973	97595.324845	90182.552823	16458.421996	0.0
519.064273	173.1036	192.973	94433.060828	85662.342252	15817.893413	0.0
519.224741	173.1036	192.998	88781.671727	80853.497285	14594.627736	0.0
519.516567	173.1036	193.023	82844.711266	75234.977083	13648.595215	0.0
545.628106	173.113	191.001	30946.890226	30337.323261	2344.251209	0.0
545.788863	173.113	191.001	29433.32411	29851.862186	1987.863167	0.0
545.951148	173.113	191.0174	28582.156295	29239.514696	1662.416789	0.0
546.111697	173.113	191.0424	28169.068419	29626.514878	1660.36251	0.0
546.273358	173.113	191.0424	28647.193785	30700.950426	1664.237903	0.0
546.434242	173.113	191.0664	29965.885229	32038.788618	1875.080822	0.0
546.594452	173.113	191.0914	32307.439772	34350.601072	2264.857819	0.0
546.75636	173.113	191.0914	35100.344143	37472.638007	2777.077939	0.0
546.916794	173.113	191.116	38653.348314	40783.277052	3555.022259	0.0
547.080338	173.113	191.1403	42446.788397	44424.18942	4357.281899	0.0
547.241156	173.113	191.1403	46637.331772	48293.040451	5125.471433	0.0
547.401505	173.113	191.165	51861.587662	53300.600425	6187.600481	0.0
547.562084	173.113	191.165	57239.014434	57773.735268	7379.763898	0.0
547.723257	173.113	191.1893	62839.172585	62326.613152	8454.928723	0.0
547.884626	173.113	191.2143	67956.833628	67668.608101	9673.952538	0.0
548.04787	173.113	191.2143	73781.521973	72207.959043	10983.848419	0.0
548.208642	173.113	191.239	78252.295358	76566.569988	11737.728843	0.0
548.371135	173.113	191.264	82141.139686	79860.811953	12673.12633	0.0
548.532019	173.113	191.264	86111.380041	82635.267939	13335.08522	0.0
548.693996	173.113	191.289	89508.097256	85542.172348	14358.279354	0.0
548.85491	173.113	191.314	93094.141537	88117.95663	15072.201923	0.0
549.01735	173.113	191.314	95122.941951	90209.060159	15614.02643	0.0
549.178106	173.113	191.339	96931.924802	91422.797536	16140.654495	0.0
549.339056	173.113	191.339	98593.713978	91917.313456	16511.949589	0.0
549.49992	173.113	191.3633	98774.941357	91788.113629	16732.564544	0.0
549.66095	173.113	191.388	98721.713827	91251.005886	16651.37451	0.0
549.821911	173.113	191.388	97523.231709	89787.268701	16163.460253	0.0
549.982645	173.113	191.413	96251.888363	88521.52349	16269.148998	0.0
550.14396	173.113	191.438	94030.220879	86582.897373	15792.312047	0.0
550.304409	173.113	191.438	90621.124549	82363.004919	15235.617777	0.0
550.464873	173.113	191.4623	86611.183349	79141.019864	14291.149795	0.0
550.627196	173.113	191.4623	82308.873751	74684.988486	13385.429883	0.0
550.788169	173.113	191.4873	76945.593451	69916.595473	12368.547212	0.0
550.948995	173.113	191.512	71875.544298	65156.917275	11410.208053	0.0
551.110421	173.113	191.512	66595.792567	60306.996487	10222.462225	0.0
551.270554	173.113	191.537	60051.50915	55153.271789	9009.078623	0.0
551.430437	173.113	191.562	54559.627688	49404.63121	7636.458124	0.0
551.592349	173.113	191.562	48713.409538	44960.76661	6231.263963	0.0
551.753464	173.113	191.587	44160.070073	40965.276404	5326.192813	0.0
551.915206	173.113	191.6113	39529.111021	37227.808349	4330.022379	0.0
552.076779	173.113	191.6113	35612.325985	34130.03984	3478.288789	0.0
552.237975	173.113	191.636	32195.363343	31401.296975	2696.756795	0.0
552.397677	173.113	191.636	29616.715285	30264.01164	2158.171322	0.0
552.558241	173.113	191.661	28749.470114	29367.605688	1777.33246	0.0
552.720195	173.113	191.686	28221.311371	29461.325844	1634.599564	0.0
552.881036	173.113	191.686	29034.223957	30704.191365	1731.44803	0.0
553.04142	173.113	191.71	30832.715796	33055.464057	1981.783196	0.0
553.203335	173.113	191.735	33556.842124	36004.83188	2584.582701	0.0
553.363541	173.113	191.735	37899.999652	40137.954423	3426.844101	0.0
553.525238	173.113	191.76	42197.391147	44272.259702	4229.892077	0.0
553.686075	173.113	191.76	47110.077191	49286.435252	5327.078547	0.0
553.846555	173.113	191.785	53146.841286	54516.005187	6496.590196	0.0
554.007543	173.113	191.8097	59421.210406	59811.381474	7708.182763	0.0
554.17044	173.113	191.8097	65467.741301	65687.167645	9189.423953	0.0
554.331535	173.113	191.834	71801.465861	71016.142126	10449.488446	0.0
554.492535	173.113	191.859	76921.748189	75594.372819	11625.474399	0.0
554.653842	173.113	191.859	83140.895372	80504.934634	12995.863658	0.0
554.814707	173.113	191.8837	87222.018495	84226.848745	13835.74692	0.0
554.975302	173.113	191.9087	91555.628849	87639.412151	14871.143216	0.0
555.135789	173.113	191.9087	95251.714924	89743.451372	15485.58292	0.0
555.29668	173.113	191.933	97939.868773	91840.258507	16186.745353	0.0
555.45758	173.113	191.933	98791.195493	92048.936125	16447.271114	0.0
555.618475	173.113	191.957	99223.084608	91984.169677	16563.436563	0.0
555.778943	173.113	191.982	98339.985287	90529.511437	16582.805936	0.0
555.939796	173.113	191.982	95519.719053	88096.700077	16017.931588	0.0
556.100707	173.113	192.007	92967.402693	84957.943611	15529.045344	0.0
556.261086	173.113	192.032	89271.728806	80714.544205	14998.607239	0.0
556.421928	173.113	192.032	83868.726409	76367.971261	13867.05855	0.0
556.583258	173.113	192.0567	77792.632893	70674.688173	12351.660018	0.0
556.743695	173.113	192.081	70881.790419	64042.014992	11000.401024	0.0
556.905534	173.113	192.081	64727.796677	58672.327376	9789.380006	0.0
557.066395	173.113	192.106	58415.418349	53160.490942	8542.428445	0.0
557.229303	173.113	192.106	52092.494939	47353.857346	7116.275095	0.0
557.390249	173.113	192.1306	45841.621418	42550.707719	5789.243282	0.0
557.550674	173.113	192.1556	40972.557797	38170.303971	4666.569559	0.0
557.711108	173.113	192.1556	36382.139677	34280.47168	3651.320481	0.0
557.872011	173.113	192.18	32055.651714	31669.309488	2662.91948	0.0
558.032437	173.113	192.205	29835.509144	30007.456179	2062.593347	0.0
558.193074	173.113	192.205	27864.2379	29331.060863	1665.79264	0.0
558.355036	173.113	192.2296	28728.017508	30398.762092	1723.943189	0.0
558.515962	173.113	192.2546	30271.007251	32680.421721	1923.68881	0.0
558.677065	173.113	192.2546	33365.12134	35356.862601	2510.791798	0.0
558.83766	173.113	192.279	37223.299348	39774.244087	3273.62253	0.0
558.998555	173.113	192.279	42058.929061	44259.41449	4236.54911	0.0
559.159628	173.113	192.3036	47900.351067	49721.663025	5407.930916	0.0
559.320516	173.113	192.328	53748.163475	54985.644072	6608.607561	0.0
559.481353	173.113	192.328	60863.09724	61103.732733	8044.759739	0.0
559.642272	173.113	192.353	66985.20081	67051.321824	9449.154285	0.0
559.80267	173.113	192.378	73812.756712	72762.28834	10869.493959	0.0
559.963643	173.113	192.378	80447.831741	78792.921592	12438.32004	0.0
560.124511	173.113	192.403	86089.560914	83161.783899	13627.079785	0.0
560.285272	173.113	192.403	91032.549646	86886.489884	14645.052285	0.0
560.445528	173.113	192.4276	94520.027374	89590.616354	15387.609892	0.0
560.607343	173.113	192.452	97685.504366	91610.730701	16302.156083	0.0
560.767507	173.113	192.452	98487.457716	92124.799331	16544.458012	0.0
560.928507	173.113	192.477	98473.419975	90975.549135	16607.641774	0.0
561.089698	173.113	192.5015	97554.991134	89772.367854	16513.729813	0.0
561.250821	173.113	192.5015	94385.871652	86845.495546	15957.522292	0.0
561.411747	173.113	192.5265	91206.826009	82520.644568	15144.15181	0.0
561.571911	173.113	192.5515	85144.429639	76926.318019	13838.588711	0.0
561.73281	173.113	192.5515	78921.610808	71491.570427	12807.235358	0.0
561.895265	173.113	192.576	71677.496456	64652.152432	11280.80376	0.0
562.056133	173.113	192.576	64772.141286	58434.257618	9906.065294	0.0
562.217055	173.113	192.6005	56961.446367	52246.303563	8160.410173	0.0
562.377962	173.113	192.625	49895.024366	45357.925612	6540.183674	0.0
562.538854	173.113	192.625	42991.809327	39893.404418	5104.566362	0.0
562.699622	173.113	192.6505	37580.490299	35623.23726	3862.918371	0.0
562.860541	173.113	192.675	33070.993902	32355.837312	2907.534482	0.0
563.023369	173.113	192.675	29937.127868	30059.76827	2103.05579	0.0
563.18369	173.113	192.6995	28420.138554	29491.518882	1716.678567	0.0
563.344678	173.113	192.724	28727.611251	30132.485997	1639.533452	0.0
563.507495	173.113	192.724	30464.550898	32698.07788	1913.261926	0.0
563.66819	173.113	192.749	34432.946732	36441.573875	2669.16684	0.0
563.828496	173.113	192.749	38927.088003	41094.548016	3604.20282	0.0
563.989368	173.113	192.7735	44796.051186	46972.847292	4804.62621	0.0
564.151827	173.113	192.7985	51256.615514	52779.141845	6102.249104	0.0
564.312745	173.113	192.7985	58625.594274	59732.882939	7608.095118	0.0
564.473652	173.113	192.8235	66073.777671	66325.885519	9165.811255	0.0
564.63457	173.113	192.848	73851.441354	72477.918391	10955.151556	0.0
564.794492	173.113	192.848	79830.111479	78142.682208	12219.929314	0.0
564.955826	173.113	192.8724	87188.449929	84180.076573	13872.369301	0.0
565.117869	173.113	192.8974	91967.794097	87892.167653	14890.393754	0.0
565.278572	173.113	192.8974	95906.770765	90540.881485	15845.755411	0.0
565.44098	173.113	192.922	98643.348804	92131.210126	16533.212059	0.0
565.601841	173.113	192.922	98749.435774	92104.059124	16597.293405	0.0
565.763183	173.113	192.947	98145.450717	90342.906909	16527.672769	0.0
565.923485	173.113	192.9714	95744.331766	87540.829314	16024.046106	0.0
566.084877	173.113	192.9714	91401.968295	83215.152459	15273.076267	0.0
566.245514	173.113	192.9964	85750.172503	78289.41694	14301.578403	0.0
566.535855	173.113	193.021	79998.293938	72576.92605	12991.201978	0.0
592.645854	173.1224	191.001	30855.459021	30352.15503	2397.235368	0.0
592.806788	173.1224	191.012	29216.551177	29408.734985	1934.13784	0.0
592.969015	173.1224	191.012	28396.158668	28724.789737	1687.277109	0.0
593.129514	173.1224	191.037	27981.818028	29238.327154	1637.549954	0.0
593.292072	173.1224	191.0617	28398.74428	30414.913119	1654.70128	0.0
593.453961	173.1224	191.0617	29680.350491	31505.284259	1847.058801	0.0
593.615792	173.1224	191.086	31832.633864	33816.263014	2154.460725	0.0
593.77668	173.1224	191.086	34192.17488	36200.765218	2562.259956	0.0
593.937748	173.1224	191.111	37751.843532	40211.81131	3375.429965	0.0
594.09961	173.1224	191.136	41716.322145	43897.667448	4120.912123	0.0
594.260513	173.1224	191.136	45933.402871	47897.275761	5000.41715	0.0
594.421947	173.1224	191.1617	50824.069147	52205.902325	6050.684815	0.0
594.582847	173.1224	191.186	55647.867342	57004.363845	7071.458545	0.0
594.743792	173.1224	191.186	61039.114695	61162.80785	8020.848059	0.0
594.904225	173.1224	191.211	66592.472792	66668.05491	9341.332698	0.0
595.064462	173.1224	191.211	72550.619677	71408.479656	10555.135689	0.0
595.225681	173.1224	191.2357	77017.300043	75404.035079	11483.011453	0.0
595.387123	173.1224	191.2607	81742.485124	78958.652163	12685.220708	0.0
595.548477	173.1224	191.2607	85708.461254	81891.907219	13429.212119	0.0
595.711228	173.1224	191.285	88000.094515	84736.286691	14165.779638	0.0
595.871569	173.1224	191.3096	91292.901663	87091.834252	14811.079389	0.0
596.031582	173.1224	191.3096	93868.651831	89114.16306	15274.104713	0.0
596.193544	173.1224	191.334	96337.028602	90753.135411	15991.348855	0.0
596.353207	173.1224	191.359	97136.400112	90700.323938	16182.93264	0.0
596.513764	173.1224	191.359	97572.040106	90547.869874	16170.995414	0.0
596.674294	173.1224	191.3836	98058.690049	90394.387576	16317.174371	0.0
596.835189	173.1224	191.3836	96985.731268	89390.699236	16333.468319	0.0
596.998121	173.1224	191.408	95649.012002	87268.731618	15990.943183	0.0
597.158566	173.1224	191.433	93354.857519	84943.148074	15380.331748	0.0
597.320035	173.1224	191.433	89952.507833	82131.349808	14998.211672	0.0
597.48195	173.1224	191.4576	86284.46223	79010.722264	14354.914934	0.0
597.643901	173.1224	191.4826	82050.687739	73878.861327	13332.779294	0.0
597.804353	173.1224	191.4826	77097.493425	69671.604789	12365.682012	0.0
597.965611	173.1224	191.5066	71832.631417	64962.270491	11419.436492	0.0
598.128057	173.1224	191.532	66520.285577	60033.864511	10358.511111	0.0
598.289992	173.1224	191.532	59937.889856	54365.818529	8890.305374	0.0
598.450965	173.1224	191.5566	55181.553141	49861.525638	7822.937193	0.0
598.613	173.1224	191.5566	49714.046547	45587.268073	6665.455597	0.0
598.773945	173.1224	191.5805	44063.628679	40959.809421	5419.964651	0.0
598.93481	173.1224	191.6055	40151.185089	37632.459034	4510.6346	0.0
599.095759	173.1224	191.6055	35884.359226	34416.275459	3640.264194	0.0
599.256631	173.1224	191.6305	32275.671446	31945.340159	2741.749688	0.0
599.417561	173.1224	191.655	30037.795902	29675.274752	2155.925569	0.0
599.579018	173.1224	191.655	28696.047557	29104.044606	1750.636491	0.0
599.740899	173.1224	191.6795	27665.627736	29281.657037	1612.21251	0.0
599.901718	173.1224	191.7045	28445.288795	30137.407751	1642.893677	0.0
600.062182	173.1224	191.7045	29999.45248	31812.436717	1857.711198	0.0
600.223227	173.1224	191.7285	32634.308207	34610.284056	2273.830795	0.0
600.385617	173.1224	191.7285	36028.830971	38489.69622	3078.932424	0.0
600.547016	173.1224	191.754	40628.5725	42829.242193	3950.489142	0.0
600.707969	173.1224	191.7785	45621.656342	47610.852143	4974.910317	0.0
600.868838	173.1224	191.7785	50778.272205	52271.411943	6073.176904	0.0
601.029471	173.1224	191.8035	57044.470098	57833.568074	7171.168439	0.0
601.190224	173.1224	191.828	62915.40983	62876.954858	8410.102275	0.0
601.352105	173.1224	191.828	68585.074609	67721.130866	9714.787901	0.0
601.51225	173.1224	191.853	74335.453757	72839.093739	11083.890505	0.0
601.673157	173.1224	191.878	79957.929828	77885.943088	12394.24795	0.0
601.834837	173.1224	191.878	85202.78028	82016.56587	13281.113334	0.0
601.995637	173.1224	191.9025	89474.975259	85678.60584	14539.548911	0.0
602.156771	173.1224	191.9025	92659.097619	87712.759635	15049.137458	0.0
602.317589	173.1224	191.927	95594.072328	90167.536043	15789.08319	0.0
602.478427	173.1224	191.9514	97156.203176	90464.735643	16139.782789	0.0
602.639326	173.1224	191.9514	97822.388175	90962.092855	16418.312864	0.0
602.799775	173.1224	191.9764	97231.193048	89088.618558	16291.318765	0.0
602.960662	173.1224	192.0014	95396.323572	87919.65073	16057.871629	0.0
603.122193	173.1224	192.0014	92857.563446	84480.966834	15495.250789	0.0
603.285094	173.1224	192.026	89041.375679	80979.7146	14894.820929	0.0
603.446028	173.1224	192.051	84014.474646	76299.905977	13899.484706	0.0
603.607054	173.1224	192.051	78164.754056	71266.915333	12780.431088	0.0
603.884323	173.1224	192.0754	66315.347702	60303.878421	10202.895775	0.0
604.046793	173.1224	192.101	60243.516937	54214.456226	8957.765435	0.0
604.20854	173.1224	192.101	53978.691638	49174.141662	7481.545102	0.0
604.370848	173.1224	192.1254	48163.943904	44127.816554	6276.808076	0.0
604.531493	173.1224	192.1504	42714.675803	39650.246465	5111.236858	0.0
604.692481	173.1224	192.1504	37878.11609	35864.286463	3992.34238	0.0
604.85358	173.1224	192.175	33284.375193	32310.838289	2959.736309	0.0
605.016004	173.1224	192.2	29913.718605	29768.67595	2214.368487	0.0
605.176418	173.1224	192.2	28378.342949	28921.203485	1765.06785	0.0
605.337379	173.1224	192.2244	27889.752437	29332.497938	1544.098564	0.0
605.497743	173.1224	192.2494	28900.926762	30503.66152	1678.357293	0.0
605.658669	173.1224	192.2494	31017.541106	33186.083315	2053.112354	0.0
605.821093	173.1224	192.2744	34463.242308	37123.429577	2827.208159	0.0
605.98198	173.1224	192.2744	39179.072194	41080.229692	3576.975537	0.0
606.142891	173.1224	192.299	44473.080646	46197.660016	4665.513872	0.0
606.30384	173.1224	192.3234	49699.797304	51523.142577	5953.341417	0.0
606.464582	173.1224	192.3234	56759.709485	57315.196652	7279.805503	0.0
606.627121	173.1224	192.3484	63317.568049	63111.208222	8632.972355	0.0
606.787939	173.1224	192.373	70448.811589	69661.463344	10084.676495	0.0
606.948854	173.1224	192.373	76672.048631	74199.648962	11378.570257	0.0
607.109719	173.1224	192.398	82102.036038	79852.117449	12738.260881	0.0
607.270233	173.1224	192.4224	87134.517566	83384.982213	13891.077038	0.0
607.431213	173.1224	192.4224	91552.05035	87682.778015	14863.686841	0.0
607.591565	173.1224	192.4474	95447.922383	89825.069813	15882.241402	0.0
607.752465	173.1224	192.4474	97378.587928	90323.259726	16267.28346	0.0
607.913395	173.1224	192.4724	97332.262292	90656.960678	16305.446551	0.0
608.074301	173.1224	192.497	96476.600664	89249.252804	16276.328649	0.0
608.235235	173.1224	192.497	94137.685473	86677.445302	15746.748443	0.0
608.3963	173.1224	192.5213	91333.618397	83320.13476	15333.610727	0.0
608.557361	173.1224	192.546	86881.285888	78716.660634	14406.130033	0.0
608.718892	173.1224	192.546	81067.139066	73416.5128	13214.019721	0.0
608.880838	173.1224	192.571	74653.222364	67173.495519	11972.593135	0.0
609.04176	173.1224	192.5953	67580.887821	60838.170559	10294.306965	0.0
609.202147	173.1224	192.5953	59705.325404	54229.194694	8778.312332	0.0
609.364625	173.1224	192.6203	52421.922433	47875.347761	7302.465683	0.0
609.525486	173.1224	192.6203	45369.749731	41814.097779	5746.111991	0.0
609.686412	173.1224	192.6453	39217.73575	36827.535111	4344.631579	0.0
609.8473	173.1224	192.67	34397.680976	33193.862139	3269.156585	0.0
610.009019	173.1224	192.67	30491.38068	30238.634836	2443.464344	0.0
610.169502	173.1224	192.695	28567.343999	28964.241112	1762.531448	0.0
610.33034	173.1224	192.72	27561.370266	28952.698677	1535.84208	0.0
610.492972	173.1224	192.72	28844.607857	30766.418818	1651.816999	0.0
610.653347	173.1224	192.744	31612.636413	33824.718532	2131.839168	0.0
610.815086	173.1224	192.744	35731.076634	37594.868695	2879.642689	0.0
610.976	173.1224	192.769	40902.598555	43371.229729	4009.124639	0.0
611.136345	173.1224	192.793	46418.740384	47930.733873	5113.301105	0.0
611.29853	173.1224	192.793	53035.604113	54363.046219	6463.999264	0.0
611.458848	173.1224	192.8177	60866.685911	60609.662535	8164.544359	0.0
611.620432	173.1224	192.842	68234.257578	67525.895892	9619.047364	0.0
611.781952	173.1224	192.842	74816.720473	72922.016778	10957.792208	0.0
611.942289	173.1224	192.867	82397.324576	79349.001713	12698.772838	0.0
612.102325	173.1224	192.8917	87211.053363	84007.505102	13895.960846	0.0
612.263286	173.1224	192.8917	92011.754579	87585.742467	15100.963602	0.0
612.42417	173.1224	192.916	95126.713457	89189.859228	15757.185665	0.0
612.585181	173.1224	192.941	96399.04851	89994.60986	15999.195318	0.0
612.746099	173.1224	192.941	97071.513696	89544.403456	16147.200239	0.0
612.906213	173.1224	192.9657	95289.174935	87328.481536	16018.128649	0.0
613.067605	173.1224	192.9657	92111.868671	84069.608705	15409.034427	0.0
613.228701	173.1224	192.9907	87295.406785	79164.233887	14497.701743	0.0
613.521828	173.1224	193.0157	81382.139854	73770.62161	13306.444916	0.0
639.694305	173.132	191.001	29782.288311	29531.532197	2111.428018	0.0
639.854076	173.132	191.007	28132.004079	28512.595763	1751.806938	0.0
640.015164	173.132	191.007	27583.151929	28596.532779	1561.527764	0.0
640.175859	173.132	191.0315	27508.928259	28997.644918	1499.493305	0.0
640.336836	173.132	191.056	28155.297302	29941.021188	1562.220381	0.0
640.495991	173.132	191.056	29680.260348	31613.236485	1852.727631	0.0
640.656451	173.132	191.081	31815.329393	33881.410054	2143.944148	0.0
640.817947	173.132	191.1054	34945.355578	36488.76079	2702.87117	0.0
640.978623	173.132	191.1054	38236.82173	40349.025733	3473.624594	0.0
641.139299	173.132	191.1304	42432.014701	44176.544576	4217.03737	0.0
641.300725	173.132	191.155	46623.598571	48290.503768	5147.660401	0.0
641.461217	173.132	191.155	51633.504959	53130.68695	6135.979126	0.0
641.62222	173.132	191.1794	56678.9091	57207.972658	7229.511457	0.0
641.783157	173.132	191.1794	62274.490998	62712.540433	8384.419888	0.0
641.943995	173.132	191.204	67314.614416	66996.367449	9434.408262	0.0
642.104451	173.132	191.2284	73153.578152	71652.698646	10727.965203	0.0
642.264846	173.132	191.2284	78009.259795	76092.030111	11807.357379	0.0
642.425799	173.132	191.253	81811.232785	78352.841175	12554.330111	0.0
642.586718	173.132	191.278	85933.527019	81763.793996	13410.285444	0.0
642.746832	173.132	191.278	88742.978492	84176.558451	14058.668604	0.0
642.906957	173.132	191.302	91512.940236	86709.206731	14875.878423	0.0
643.06766	173.132	191.3274	93597.584549	88299.840321	15266.212417	0.0
643.228082	173.132	191.3274	95044.775291	88982.96098	15591.048104	0.0
643.388426	173.132	191.3513	96882.561355	89768.715125	16093.34107	0.0
643.550184	173.132	191.3513	96947.404945	89415.448908	16281.575756	0.0
643.710922	173.132	191.376	96577.710712	88664.645191	16253.864312	0.0
643.870974	173.132	191.4003	95168.701152	87533.287879	15951.094969	0.0
644.031319	173.132	191.4003	93238.251983	84988.705518	15539.322594	0.0
644.192025	173.132	191.4253	91097.341964	82538.655949	15240.251078	0.0
644.352428	173.132	191.4503	87903.248508	79800.777624	14598.483852	0.0
644.5133	173.132	191.4503	84313.366832	76049.113628	13820.124721	0.0
644.674146	173.132	191.4753	79833.323403	72538.147068	13054.283293	0.0
644.835553	173.132	191.5003	74569.325894	67096.555953	11885.701985	0.0
644.996841	173.132	191.5003	69630.440381	62343.640778	10892.259299	0.0
645.157398	173.132	191.525	64523.463954	58240.768075	9844.508865	0.0
645.318824	173.132	191.525	58300.948381	52713.276765	8533.021938	0.0
645.479427	173.132	191.55	53058.70478	47883.617139	7411.027427	0.0
645.64058	173.132	191.575	47580.683525	43156.536244	6224.957838	0.0
645.80146	173.132	191.575	42917.319542	39532.044565	5120.209176	0.0
645.961354	173.132	191.5993	38374.803491	35702.282214	4098.227354	0.0
646.122269	173.132	191.6243	35111.811266	33205.256282	3343.579497	0.0
646.283303	173.132	191.6243	31327.468759	30593.405176	2477.848518	0.0
646.444164	173.132	191.649	29214.053186	29058.77786	1934.02336	0.0
646.606576	173.132	191.649	27629.598507	28831.579115	1658.611674	0.0
646.767475	173.132	191.674	27436.356186	28722.807398	1455.417937	0.0
646.928428	173.132	191.698	28227.020323	30042.487783	1539.417982	0.0
647.090329	173.132	191.698	29871.655062	32138.090917	1853.108723	0.0
647.251239	173.132	191.723	32778.467463	35024.578854	2382.938163	0.0
647.412273	173.132	191.748	36290.905996	38338.9622	2972.660345	0.0
647.574659	173.132	191.748	40679.528634	42744.298153	3931.339389	0.0
647.73513	173.132	191.772	45761.518232	47704.071296	5035.819922	0.0
647.896026	173.132	191.7967	51288.047379	52317.285274	6173.11966	0.0
648.057137	173.132	191.7967	57105.38833	57630.565952	7322.542366	0.0
648.218013	173.132	191.821	63117.961517	63251.991188	8574.047542	0.0
648.380317	173.132	191.821	68966.09439	67939.032058	9903.924025	0.0
648.541451	173.132	191.846	74156.803315	72677.396459	11004.239483	0.0
648.702878	173.132	191.871	79243.621182	76813.267162	12107.38706	0.0
648.863165	173.132	191.871	84306.866892	80889.69941	13163.509996	0.0
649.024176	173.132	191.8957	88718.73248	84076.12494	14154.384941	0.0
649.185872	173.132	191.9197	92412.319912	86368.865982	14770.427386	0.0
649.346298	173.132	191.9197	94669.017006	88642.802394	15433.740941	0.0
649.508579	173.132	191.9447	96291.205867	89745.246559	15881.040056	0.0
649.669062	173.132	191.969	96631.299622	88708.30069	16119.603372	0.0
649.830258	173.132	191.969	95308.945117	87854.361296	15933.549464	0.0
649.992813	173.132	191.995	93649.469796	85896.572895	15912.562865	0.0
650.15387	173.132	191.995	90971.615147	82388.533285	15133.934205	0.0
650.31475	173.132	192.0197	87406.733198	78744.624619	14371.505137	0.0
650.476261	173.132	192.044	82486.167254	74664.526055	13588.295443	0.0
650.637245	173.132	192.044	76558.01697	69248.955725	12486.344981	0.0
650.797798	173.132	192.0686	69754.741107	63041.703255	10970.405632	0.0
650.958192	173.132	192.093	63743.762255	57394.007057	9663.946133	0.0
651.11945	173.132	192.093	57008.494204	51474.64091	8295.41768	0.0
651.280045	173.132	192.1176	51434.317247	46284.646765	7082.915009	0.0
651.441456	173.132	192.143	45410.345908	41647.835619	5784.591694	0.0
651.602371	173.132	192.143	40068.637301	37195.180027	4463.421603	0.0
651.763308	173.132	192.168	35751.659934	33516.508644	3557.948872	0.0
651.924512	173.132	192.168	31502.994538	30440.794026	2588.730007	0.0
652.086651	173.132	192.1926	28675.483002	28897.749966	1912.104834	0.0
652.248632	173.132	192.2166	27499.84757	28527.986098	1507.530029	0.0
652.409477	173.132	192.2166	27550.888609	28844.823185	1472.302266	0.0
652.570315	173.132	192.2416	29330.570025	31259.35335	1718.230883	0.0
652.731687	173.132	192.2666	32384.056561	34485.50506	2238.532785	0.0
652.892113	173.132	192.2666	35892.293035	38029.923744	2968.460111	0.0
653.054109	173.132	192.291	40752.113046	42965.067535	3973.346363	0.0
653.215486	173.132	192.3156	46301.457658	47923.343578	5171.877206	0.0
653.376377	173.132	192.3156	51818.908251	53171.842216	6223.496235	0.0
653.537273	173.132	192.34	58884.651094	59368.653471	7668.748773	0.0
653.69972	173.132	192.34	65586.600032	65156.548877	9144.285581	0.0
653.860623	173.132	192.365	72408.571137	71038.646025	10528.37005	0.0
654.020995	173.132	192.39	78377.965584	75800.001851	11801.396513	0.0
654.180985	173.132	192.39	83434.464727	80150.258993	12939.398972	0.0
654.341888	173.132	192.4145	88555.538344	84394.251382	14012.151757	0.0
654.502787	173.132	192.439	91791.539329	86770.380928	14885.986665	0.0
654.663202	173.132	192.439	94377.021033	88460.732242	15602.602951	0.0
654.825764	173.132	192.464	96343.470933	89248.340689	16396.406147	0.0
654.987191	173.132	192.489	95639.081489	88092.406998	16131.074633	0.0
655.1471	173.132	192.489	93994.450458	85514.068457	15741.646158	0.0
655.308015	173.132	192.5135	91019.033063	82966.346937	15276.577555	0.0
655.469472	173.132	192.5135	87198.461127	79224.106968	14593.89431	0.0
655.631311	173.132	192.5385	81444.264149	73486.167334	13382.477162	0.0
655.79226	173.132	192.5635	75556.612337	67585.170014	12007.868496	0.0
655.95418	173.132	192.5635	68290.383851	61602.662256	10626.258722	0.0
656.115699	173.132	192.588	61421.788598	55026.767272	9115.051369	0.0
656.27634	173.132	192.613	53562.043779	48141.002515	7476.262731	0.0
656.437801	173.132	192.613	46957.794412	42890.608019	6076.629472	0.0
656.598462	173.132	192.6375	39999.907588	37343.82316	4574.410409	0.0
656.760643	173.132	192.6375	35197.955683	33239.934799	3470.864071	0.0
656.920684	173.132	192.6625	31462.182327	30502.644142	2612.63459	0.0
657.08109	173.132	192.687	28598.234588	28755.826156	1866.378573	0.0
657.240981	173.132	192.687	27165.573189	28175.949483	1484.982169	0.0
657.403381	173.132	192.712	27979.337236	29429.729158	1492.961076	0.0
657.565663	173.132	192.7365	29899.165566	31886.058458	1807.51006	0.0
657.725888	173.132	192.7365	33396.942877	35648.39612	2560.61263	0.0
657.886279	173.132	192.761	38988.026164	40638.100841	3570.792445	0.0
658.04667	173.132	192.7854	44303.321244	46329.877153	4716.025574	0.0
658.208462	173.132	192.7854	50614.935332	51875.558486	5963.54113	0.0
658.369161	173.132	192.81	57872.883817	58339.054696	7429.502232	0.0
658.530084	173.132	192.81	64953.123265	64786.371878	8926.194069	0.0
658.691899	173.132	192.8344	72196.90384	70599.535985	10428.70467	0.0
658.852571	173.132	192.8594	78418.127053	75933.259825	11821.990767	0.0
659.013979	173.132	192.8594	84685.198971	81247.709819	13284.784713	0.0
659.174647	173.132	192.884	89525.0172	84404.214275	14353.356986	0.0
659.335723	173.132	192.9084	93617.932462	87334.525239	15328.99627	0.0
659.496091	173.132	192.9084	95071.169695	88856.601185	15711.577354	0.0
659.656867	173.132	192.9334	96290.029189	88603.194259	15961.296625	0.0
659.816935	173.132	192.9584	95147.641893	86955.042755	15878.814164	0.0
659.97788	173.132	192.9584	92559.344629	84446.301097	15618.664684	0.0
660.139827	173.132	192.983	88277.062379	79978.27871	14676.361928	0.0
660.300075	173.132	192.983	82270.258207	74082.768318	13338.743784	0.0
660.585129	173.132	193.008	76771.198472	69106.618288	12357.337299	0.0
686.520581	173.1417	191.002	28783.821994	28601.748446	1993.551048	0.0
686.682804	173.1417	191.001	27489.919083	27846.644556	1671.05728	0.0
686.843646	173.1417	191.0174	26526.05956	27775.439195	1482.340884	0.0
687.005315	173.1417	191.042	26850.808922	28151.07727	1361.421474	0.0
687.166191	173.1417	191.042	27825.903493	29205.763998	1488.432118	0.0
687.328638	173.1417	191.0664	29285.140916	30742.487149	1707.958143	0.0
687.48896	173.1417	191.091	31379.525244	33182.387365	2101.538337	0.0
687.650348	173.1417	191.091	34427.872428	36201.786777	2620.677089	0.0
687.813222	173.1417	191.117	38092.783663	39919.801436	3435.437702	0.0
687.974118	173.1417	191.117	41849.773511	43534.612572	4168.689805	0.0
688.135486	173.1417	191.1424	46423.568477	47835.491458	5030.11911	0.0
688.296374	173.1417	191.167	51316.247156	51587.90013	6025.616952	0.0
688.458771	173.1417	191.167	56519.51089	56844.470934	7127.102655	0.0
688.619636	173.1417	191.1914	61954.199647	61089.679551	8120.341197	0.0
688.781028	173.1417	191.2174	67331.480331	65605.662035	9335.387221	0.0
688.942285	173.1417	191.2174	71770.779144	70695.049958	10329.91586	0.0
689.102768	173.1417	191.242	76722.766832	74094.456539	11406.558366	0.0
689.263702	173.1417	191.267	80148.576716	77242.67684	12156.975466	0.0
689.424605	173.1417	191.267	83647.981412	79535.65781	12978.560902	0.0
689.585508	173.1417	191.2914	87170.900298	82559.939986	13985.06799	0.0
689.745949	173.1417	191.2914	89487.172071	84786.779664	14398.133418	0.0
689.906856	173.1417	191.3175	91869.896202	85884.463548	14960.122737	0.0
690.068768	173.1417	191.342	93168.116427	86465.412653	15187.303079	0.0
690.230202	173.1417	191.342	94208.90349	86904.114995	15439.405858	0.0
690.391086	173.1417	191.3664	94088.03137	86888.73401	15735.640018	0.0
690.55187	173.1417	191.391	93718.47614	85399.926852	15490.269451	0.0
690.71228	173.1417	191.391	92001.72322	84071.364741	15460.380798	0.0
690.873375	173.1417	191.416	90769.420853	82261.826102	15341.45108	0.0
691.033944	173.1417	191.416	88278.873178	79813.955136	14620.451763	0.0
691.194777	173.1417	191.441	84971.511615	77100.105342	13843.586845	0.0
691.355603	173.1417	191.465	80981.11573	72969.864772	13276.16232	0.0
691.516048	173.1417	191.465	77056.868257	68744.840648	12497.729981	0.0
691.67694	173.1417	191.4894	71303.825677	64136.615242	11434.322419	0.0
691.837939	173.1417	191.5144	66434.024109	59447.837948	10195.99323	0.0
691.999701	173.1417	191.5144	60886.976422	54835.072645	9183.199097	0.0
692.16043	173.1417	191.5394	54993.951296	49470.084312	7991.830402	0.0
692.321376	173.1417	191.564	50127.334954	45118.442634	6755.858752	0.0
692.482329	173.1417	191.564	44759.059359	41002.973856	5803.393911	0.0
692.644691	173.1417	191.589	40262.856109	37248.081663	4685.933763	0.0
692.805652	173.1417	191.589	36302.047596	33555.89507	3761.368868	0.0
692.966509	173.1417	191.6133	32349.915977	30775.546225	2783.59027	0.0
693.128775	173.1417	191.639	29391.700997	28861.634354	2163.614918	0.0
693.289851	173.1417	191.639	27638.781752	27730.07481	1772.926545	0.0
693.449953	173.1417	191.6634	26858.985491	27649.569955	1452.75697	0.0
693.611053	173.1417	191.688	26873.489631	28230.736583	1436.994795	0.0
693.770778	173.1417	191.688	27961.810305	29917.746587	1508.510032	0.0
693.932227	173.1417	191.7123	30108.204708	32189.829492	1934.740566	0.0
694.093092	173.1417	191.7373	33385.480875	34946.436621	2514.958838	0.0
694.254007	173.1417	191.7373	37431.843553	39321.618472	3242.140289	0.0
694.414929	173.1417	191.762	42132.192492	43382.517657	4174.410754	0.0
694.575824	173.1417	191.762	47383.022563	48602.464009	5250.436928	0.0
694.737251	173.1417	191.787	52580.051341	53336.918493	6338.37937	0.0
694.898208	173.1417	191.8113	58645.423226	58712.289338	7591.993744	0.0
695.059269	173.1417	191.8113	64279.496364	64083.746966	8904.678487	0.0
695.219656	173.1417	191.837	70285.063277	68425.368063	10094.496583	0.0
695.379993	173.1417	191.862	75209.375839	72373.965469	11040.658889	0.0
695.541216	173.1417	191.862	80416.823355	77262.741391	12218.425926	0.0
695.702053	173.1417	191.8863	85007.300392	81158.072697	13299.777146	0.0
695.862517	173.1417	191.8863	88317.711185	83087.84978	13933.685079	0.0
696.023478	173.1417	191.911	91906.379267	85974.855128	14782.74622	0.0
696.18564	173.1417	191.936	93299.772958	86617.127817	15195.787041	0.0
696.346555	173.1417	191.936	93883.392025	86565.996437	15407.955756	0.0
696.507435	173.1417	191.961	93937.600861	86134.634596	15663.567202	0.0
696.669396	173.1417	191.9853	92697.630157	84348.318876	15416.575677	0.0
696.830288	173.1417	191.9853	90816.477501	82349.844267	15189.36752	0.0
696.990698	173.1417	192.0103	87477.569359	78682.752438	14472.102686	0.0
697.152652	173.1417	192.0103	83369.240106	74835.428879	13770.67592	0.0
697.313671	173.1417	192.035	78539.794573	70276.203751	12648.995366	0.0
697.473916	173.1417	192.0593	72789.421161	65147.637316	11605.679006	0.0
697.634761	173.1417	192.0593	65473.293162	59165.150779	10199.828274	0.0
697.796696	173.1417	192.0843	59384.022732	53487.423003	8868.547018	0.0
697.957606	173.1417	192.1093	53652.311791	47759.981229	7459.112932	0.0
698.117959	173.1417	192.1093	47351.964833	42685.667222	6262.621976	0.0
698.278862	173.1417	192.134	42486.326831	38900.337622	5200.337469	0.0
698.440258	173.1417	192.159	37659.963717	35272.234105	4034.941413	0.0
698.601203	173.1417	192.159	33397.042242	31389.34723	3024.988619	0.0
698.762087	173.1417	192.184	30030.713492	29218.760873	2312.834733	0.0
698.922971	173.1417	192.184	27615.341258	27777.702967	1677.481162	0.0
699.083947	173.1417	192.208	26566.265107	27798.368308	1354.23812	0.0
699.244592	173.1417	192.233	27241.971698	28837.104388	1447.321166	0.0
699.405199	173.1417	192.233	29120.362187	31446.417355	1756.864847	0.0
699.564727	173.1417	192.258	32127.15958	34002.318887	2189.110554	0.0
699.725761	173.1417	192.283	36139.644261	37961.211292	3061.276578	0.0
699.88678	173.1417	192.283	41200.258543	43051.049908	4026.296437	0.0
700.04826	173.1417	192.307	46980.012011	47788.140391	5119.420655	0.0
700.210473	173.1417	192.3317	52599.724562	53143.292606	6339.343288	0.0
700.370902	173.1417	192.3317	59480.419275	59337.819198	7858.420477	0.0
700.531794	173.1417	192.3567	65303.379158	64813.317689	9020.818011	0.0
700.692242	173.1417	192.3567	72018.189526	70294.809048	10522.948861	0.0
700.853673	173.1417	192.381	77792.716817	74843.436704	11525.385586	0.0
701.013713	173.1417	192.406	83353.446649	79439.086051	12960.710959	0.0
701.175148	173.1417	192.406	87152.782426	82398.590954	13797.482153	0.0
701.335912	173.1417	192.4307	90781.412842	85312.792035	14619.90778	0.0
701.49735	173.1417	192.455	93298.449868	86994.283016	15430.797511	0.0
701.659478	173.1417	192.455	94671.022173	87071.076497	15724.865076	0.0
701.820404	173.1417	192.48	94108.299771	85427.751552	15642.198821	0.0
701.985992	173.1417	192.505	92354.569168	84538.763299	15357.966292	0.0
702.147585	173.1417	192.505	89354.746369	80923.75533	14866.978759	0.0
702.308203	173.1417	192.529	85706.349656	77376.570213	13983.643244	0.0
702.469083	173.1417	192.529	80390.998244	72318.374619	13129.642922	0.0
702.630094	173.1417	192.554	74087.187873	66394.366176	11866.423245	0.0
702.79102	173.1417	192.579	67692.981176	60722.541799	10561.644151	0.0
702.951923	173.1417	192.579	60491.593588	54327.2758	8967.60737	0.0
703.113118	173.1417	192.604	53011.989045	47755.971031	7501.255131	0.0
703.274033	173.1417	192.6286	46200.464033	42098.776294	6068.008257	0.0
703.434967	173.1417	192.6286	40328.638408	36915.589213	4701.962734	0.0
703.595577	173.1417	192.6536	35122.812473	32907.770196	3559.6145	0.0
703.756557	173.1417	192.6536	31323.42749	29925.759958	2494.133485	0.0
703.916887	173.1417	192.6786	28060.09483	28449.68979	1857.712206	0.0
704.07866	173.1417	192.703	26981.138419	27791.871579	1493.85799	0.0
704.238985	173.1417	192.703	27411.064424	28844.241943	1450.937801	0.0
704.399885	173.1417	192.728	29515.205053	30914.616317	1775.968935	0.0
704.561157	173.1417	192.7526	32623.161962	34830.340852	2448.672933	0.0
704.722068	173.1417	192.7526	37769.922385	39643.43349	3334.35795	0.0
704.883468	173.1417	192.7776	43961.341198	45200.895846	4516.722893	0.0
705.044378	173.1417	192.8026	49658.351831	50829.34353	5746.547574	0.0
705.206148	173.1417	192.8026	56875.529103	56765.605522	7168.696818	0.0
705.367086	173.1417	192.827	64004.595895	63752.681867	8785.501733	0.0
705.528058	173.1417	192.827	70737.968999	69063.315721	10071.733543	0.0
705.688992	173.1417	192.852	77517.747124	74768.91265	11565.705676	0.0
705.850076	173.1417	192.8766	83786.265395	79860.449514	13021.900609	0.0
706.010925	173.1417	192.8766	88505.398124	83790.25532	14479.808443	0.0
706.172482	173.1417	192.9016	92345.977939	86433.340671	15208.073471	0.0
706.33347	173.1417	192.926	94110.247734	87264.832852	15453.251476	0.0
706.49373	173.1417	192.926	94717.486992	87154.763932	15750.330497	0.0
706.654668	173.1417	192.9506	93380.375428	85790.24843	15584.261969	0.0
706.816345	173.1417	192.9756	91411.69023	83306.412937	15257.534194	0.0
706.977467	173.1417	192.9756	87045.38928	78954.804212	14541.093292	0.0
707.267315	173.1417	193.0006	81656.840385	74190.366113	13358.048711	0.0
733.376632	173.151	191.002	27098.96744	26977.748627	1629.891169	0.0
733.537147	173.151	191.0106	26290.716611	26742.251193	1460.167291	0.0
733.698061	173.151	191.0106	26260.611541	27104.233399	1263.127809	0.0
733.85953	173.151	191.035	26722.019184	27645.920817	1248.949808	0.0
734.019848	173.151	191.06	27615.400977	29235.930672	1412.848662	0.0
734.180924	173.151	191.06	29772.708095	31742.62241	1811.891593	0.0
734.341789	173.151	191.0846	32591.29884	34171.049739	2290.830987	0.0
734.504679	173.151	191.0846	35972.816075	37433.8265	2937.23971	0.0
734.666402	173.151	191.1106	39476.487527	41205.3402	3630.285161	0.0
734.826893	173.151	191.135	43862.460863	44921.664809	4461.308391	0.0
734.987904	173.151	191.135	48134.920742	48921.220525	5361.134885	0.0
735.14754	173.151	191.1596	53590.306737	53766.567653	6503.794851	0.0
735.309244	173.151	191.184	58465.046202	58304.641984	7479.419566	0.0
735.470132	173.151	191.184	63434.699077	62452.151794	8639.029671	0.0
735.630565	173.151	191.209	68823.37832	67005.335343	9597.755099	0.0
735.792446	173.151	191.234	73604.892099	71044.469988	10636.655287	0.0
735.953018	173.151	191.234	77763.986555	74299.086502	11609.304564	0.0
736.113929	173.151	191.2586	81533.550744	77957.416733	12541.436676	0.0
736.274828	173.151	191.2586	84904.706682	79564.144974	13364.088778	0.0
736.435765	173.151	191.283	87135.198746	81983.255994	13797.405055	0.0
736.596638	173.151	191.308	89429.197818	83317.481453	14362.379742	0.0
736.757575	173.151	191.308	90886.413891	84655.999244	14788.490683	0.0
736.920484	173.151	191.333	92210.2129	84629.664371	14875.152806	0.0
737.080914	173.151	191.3576	93128.041511	85455.633138	15435.071299	0.0
737.241798	173.151	191.3576	92240.855651	84370.218296	15090.001768	0.0
737.402824	173.151	191.382	91482.324032	83132.241004	15151.323178	0.0
737.563742	173.151	191.4065	89299.352878	81397.421653	14703.55464	0.0
737.726143	173.151	191.4065	87958.671331	79408.305245	14597.092587	0.0
737.888178	173.151	191.4315	84956.72583	76344.177368	14011.391208	0.0
738.048946	173.151	191.4315	81666.511482	73818.283393	13504.123417	0.0
738.210269	173.151	191.456	77501.486244	69200.737912	12583.27562	0.0
738.371368	173.151	191.481	72558.118831	65256.257792	11616.666878	0.0
738.531836	173.151	191.481	67608.465009	60259.216139	10529.427248	0.0
738.691889	173.151	191.5055	62764.958756	55614.236669	9475.808244	0.0
738.853604	173.151	191.5305	57554.161172	51408.397726	8242.201114	0.0
739.016524	173.151	191.5305	52066.817153	46526.458164	7280.231418	0.0
739.177462	173.151	191.555	47032.489432	42286.747038	6128.892704	0.0
739.337911	173.151	191.58	42223.896274	38648.215072	5256.675666	0.0
739.498806	173.151	191.58	37562.201008	35039.756751	4194.591852	0.0
739.659732	173.151	191.6045	33977.162588	32096.425484	3272.821156	0.0
739.821117	173.151	191.6045	30842.959475	29856.768824	2574.202615	0.0
739.982074	173.151	191.6295	28404.649682	27777.788447	1936.663201	0.0
740.143046	173.151	191.6545	26673.681138	27143.701951	1532.943697	0.0
740.304149	173.151	191.6545	26150.464321	27225.971111	1254.246507	0.0
740.464729	173.151	191.6795	26807.178355	27973.74569	1261.278743	0.0
740.626113	173.151	191.7045	28437.350804	30086.714088	1516.893531	0.0
740.787517	173.151	191.7045	30409.10144	32502.187478	1895.49504	0.0
740.949378	173.151	191.7285	33649.540305	35566.701685	2507.115897	0.0
741.111359	173.151	191.7285	38003.089986	39541.602546	3317.941854	0.0
741.273444	173.151	191.753	43020.2894	44410.422803	4372.14465	0.0
741.434378	173.151	191.778	48146.319476	49004.799966	5309.064494	0.0
741.594785	173.151	191.778	54059.937091	53985.835858	6602.728624	0.0
741.756011	173.151	191.8024	59548.075243	59059.184856	7653.663306	0.0
741.916953	173.151	191.827	64786.027342	64090.77465	8937.646205	0.0
742.078826	173.151	191.827	70339.930039	68211.862166	10135.981935	0.0
742.241273	173.151	191.852	75659.209423	72721.503589	11310.547009	0.0
[truncated: 39,391 more rows]
