# Supplementary material for: Subjective nature of path information in quantum mechanics
Source: Nat Commun. 2026 Feb 6;17:2433. doi: 10.1038/s41467-026-69034-7 (PMC12988235; doi:10.1038/s41467-026-69034-7)
Supplement: Supplementary file 3 — Source Data [file 41467_2026_69034_MOESM3_ESM.zip › TCExpData_Upload/TCExpScan_OuterPhi23_InnerPhi12.txt]

5,483459	175,001000	190,010000	39391,240994	37076,784895	6480,014494	0,000000
5,644543	175,006000	190,010000	28095,878166	28652,316009	2866,847810	0,000000
5,807155	175,006000	190,010000	37248,478324	38302,945339	4674,550894	0,000000
5,967981	175,031000	190,010000	48360,441052	49322,726907	6852,152201	0,000000
6,130012	175,055600	190,010000	53062,016877	53740,718885	7851,680885	0,000000
6,291012	175,055600	190,010000	59198,225175	59905,727775	9149,906050	0,000000
6,454494	175,080000	190,010000	64747,903738	64987,834522	10142,390569	0,000000
6,615085	175,105000	190,010000	70135,882636	69594,757095	11079,198579	0,000000
6,806430	175,105000	190,010000	75717,045822	74496,948420	12372,001437	0,000000
6,967299	175,130600	190,010000	79756,334470	77317,065389	13027,372781	0,000000
7,129291	175,155000	190,010000	83687,310431	80438,175958	13741,004207	0,000000
7,290356	175,155000	190,010000	86755,742922	83026,897763	14334,482033	0,000000
7,451078	175,180000	190,010000	87944,400613	83995,326968	14721,512604	0,000000
7,611177	175,204000	190,010000	89499,611658	84728,114392	14842,853120	0,000000
7,771595	175,204000	190,010000	89390,437379	84178,668296	14909,715489	0,000000
7,932671	175,229000	190,010000	88297,104786	82017,745848	14656,442848	0,000000
8,093039	175,229000	190,010000	86387,440615	79382,740722	14160,635871	0,000000
8,255659	175,253500	190,010000	83325,300729	76772,213819	13651,125918	0,000000
8,417836	175,278500	190,010000	78969,196747	72468,080379	12832,532521	0,000000
8,578520	175,278500	190,010000	75109,039868	67690,749039	11834,160090	0,000000
8,740308	175,303000	190,010000	69789,152024	62791,443850	10832,696715	0,000000
8,900126	175,327500	190,010000	64568,327195	57925,179298	9853,072301	0,000000
9,061795	175,327500	190,010000	58230,316069	51935,828158	8597,908357	0,000000
9,241756	175,352000	190,010000	51697,414591	45631,375492	7109,336318	0,000000
9,403625	175,377000	190,010000	45821,037481	40292,766492	6127,777197	0,000000
9,563593	175,377000	190,010000	40446,075832	35297,380664	4943,675751	0,000000
9,725616	175,401500	190,010000	34825,552249	30706,826905	3915,303282	0,000000
9,888667	175,425400	190,010000	30193,137861	26822,092473	2970,885324	0,000000
10,049898	175,425400	190,010000	26408,817918	23830,739407	2231,471882	0,000000
10,211898	175,450400	190,010000	23993,382608	22072,204285	1795,386885	0,000000
10,373340	175,474400	190,010000	22121,686491	21166,061463	1485,847721	0,000000
10,534459	175,474400	190,010000	21878,963111	21811,428341	1515,695119	0,000000
10,695169	175,499400	190,010000	22662,909142	23354,072070	1633,238010	0,000000
10,857701	175,499400	190,010000	24480,646585	25730,441226	2095,891196	0,000000
11,019894	175,524400	190,010000	27997,304324	29628,857730	2781,627416	0,000000
11,180562	175,549000	190,010000	32318,015367	33865,142118	3698,479621	0,000000
11,341007	175,549000	190,010000	37180,940462	38930,214745	4548,883740	0,000000
11,501186	175,573400	190,010000	43149,164249	44791,036075	5953,234082	0,000000
11,663402	175,597300	190,010000	49306,135493	50678,075403	7133,630980	0,000000
11,824520	175,597300	190,010000	56309,293543	57406,895705	8398,575420	0,000000
11,985901	175,623000	190,010000	62650,713071	62956,875157	9760,447303	0,000000
12,148425	175,647300	190,010000	69083,382591	69181,455161	11001,613636	0,000000
12,309189	175,647300	190,010000	75306,132891	73965,845760	12247,239120	0,000000
12,470766	175,671300	190,010000	80136,958819	78088,690771	13274,764077	0,000000
12,630399	175,671300	190,010000	84091,190245	81441,744973	14037,561471	0,000000
12,791767	175,696300	190,010000	87896,594044	84372,122055	14467,030831	0,000000
12,952644	175,721300	190,010000	89611,888600	85247,139140	15026,791552	0,000000
13,113262	175,721300	190,010000	90526,044283	85394,374412	15140,158493	0,000000
13,273237	175,746000	190,010000	89411,349141	83525,731374	14883,687783	0,000000
13,435680	175,771000	190,010000	87336,808179	81439,694477	14433,388885	0,000000
13,597157	175,771000	190,010000	84660,986897	77695,611408	13945,287679	0,000000
13,759557	175,795300	190,010000	80172,263443	73300,876250	13136,341408	0,000000
13,920391	175,820300	190,010000	74873,689274	67713,323713	11918,807119	0,000000
14,081313	175,820300	190,010000	67821,836192	60488,499786	10392,991224	0,000000
14,242424	175,845000	190,010000	60957,710689	54566,630274	9189,192092	0,000000
14,403431	175,845000	190,010000	54353,324650	47984,076496	7742,043529	0,000000
14,564974	175,869300	190,010000	46847,144436	41639,187449	6290,685969	0,000000
14,725796	175,894300	190,010000	40357,475434	35418,427271	4978,265266	0,000000
14,886183	175,894300	190,010000	33931,953162	29837,981697	3836,168586	0,000000
15,047875	175,919000	190,010000	28847,201425	26084,121042	2821,186114	0,000000
15,208301	175,944000	190,010000	24567,038399	23017,884041	2027,421964	0,000000
15,369242	175,944000	190,010000	22547,334962	21673,186930	1574,695488	0,000000
15,530091	175,968000	190,010000	21872,742574	21652,838739	1514,722216	0,000000
15,692023	175,992700	190,010000	22972,565918	23436,867461	1702,950617	0,000000
15,853826	175,992700	190,010000	25248,579844	26655,945336	2292,409772	0,000000
16,014329	176,017700	190,010000	29456,926015	30895,599011	3107,225108	0,000000
16,176738	176,017700	190,010000	34203,096935	36493,381155	4187,839768	0,000000
16,337598	176,042000	190,010000	40885,226363	42727,361328	5424,706104	0,000000
16,498709	176,067000	190,010000	47953,286785	49329,866449	6804,674849	0,000000
16,660871	176,067000	190,010000	55506,262839	56891,787833	8362,633000	0,000000
16,821278	176,091700	190,010000	63109,658676	63237,012601	9834,038540	0,000000
16,982777	176,116700	190,010000	70157,853450	70139,503732	11352,358933	0,000000
17,144797	176,116700	190,010000	76860,748754	75369,797241	12411,997802	0,000000
17,305865	176,141000	190,010000	82463,195531	80050,630852	13618,747232	0,000000
17,467181	176,166000	190,010000	86076,498548	82811,024795	14392,015878	0,000000
17,628072	176,166000	190,010000	88836,498574	84557,300131	14713,017975	0,000000
17,787982	176,190700	190,010000	89836,654992	84475,250287	15125,685770	0,000000
17,948153	176,190700	190,010000	89394,731544	83298,652610	14877,740308	0,000000
18,108918	176,216000	190,010000	86174,190308	79874,074658	14166,600920	0,000000
18,273690	176,240000	190,010000	82218,987909	75188,834154	13360,949395	0,000000
18,434204	176,240000	190,010000	76480,190237	69403,374634	12228,287061	0,000000
18,596670	176,265000	190,010000	70527,402301	63573,247619	10997,073574	0,000000
18,757031	176,290000	190,010000	62983,420292	56131,030609	9551,160363	0,000000
18,918954	176,290000	190,010000	54181,154431	47898,407951	7735,369345	0,000000
19,080338	176,314700	190,010000	45757,486394	40156,717361	6002,903024	0,000000
19,241934	176,340000	190,010000	38437,156453	33854,808504	4564,770564	0,000000
19,402599	176,340000	190,010000	31730,377631	28021,122277	3268,887139	0,000000
19,563506	176,364000	190,010000	26535,838407	24472,272904	2317,956632	0,000000
19,724224	176,364000	190,010000	23123,434166	21810,914849	1649,694368	0,000000
19,885747	176,389700	190,010000	21815,521109	21518,867333	1439,688299	0,000000
20,047639	176,413600	190,010000	22298,981676	22490,477653	1580,032539	0,000000
20,208492	176,413600	190,010000	24583,589701	25940,206629	2112,171851	0,000000
20,387386	176,438600	190,010000	29994,024691	31728,552186	3211,137706	0,000000
20,548278	176,463600	190,010000	35998,467954	37822,771804	4371,561164	0,000000
20,710320	176,463600	190,010000	43603,476056	45048,213147	5955,730543	0,000000
20,871285	176,488700	190,010000	52001,850676	53198,488102	7721,654603	0,000000
21,034129	176,513000	190,010000	60353,714323	61218,134570	9358,288770	0,000000
21,194223	176,513000	190,010000	67904,100913	67930,457890	10768,375658	0,000000
21,355111	176,538000	190,010000	75571,695870	74366,548994	12283,434569	0,000000
21,516102	176,538000	190,010000	81530,862603	79519,320641	13416,685114	0,000000
21,676948	176,563000	190,010000	86135,454949	82547,631548	14362,832488	0,000000
21,837096	176,587600	190,010000	88224,494986	84031,794644	14848,374053	0,000000
21,997999	176,587600	190,010000	88983,666159	83901,190214	14815,628671	0,000000
22,159006	176,612600	190,010000	87323,342378	81742,781282	14383,688914	0,000000
22,320845	176,637600	190,010000	83954,148929	77760,947781	13819,773265	0,000000
22,481933	176,637600	190,010000	78522,322856	71584,197593	12642,754863	0,000000
22,642119	176,662000	190,010000	71358,636292	64380,620722	11017,593046	0,000000
22,803057	176,662000	190,010000	62928,345547	55976,138310	9478,530492	0,000000
22,964338	176,686600	190,010000	53790,257537	47380,853399	7631,666165	0,000000
23,126642	176,712000	190,010000	45120,585003	39619,076003	5865,691256	0,000000
23,287526	176,712000	190,010000	37532,386818	32927,799065	4380,123709	0,000000
23,448413	176,736000	190,010000	30318,786111	27002,380664	3045,098118	0,000000
23,609440	176,761000	190,010000	25177,201286	23012,635088	2092,337151	0,000000
23,770177	176,761000	190,010000	22376,308759	21252,454825	1554,626147	0,000000
23,931446	176,786000	190,010000	22049,038213	21895,808162	1438,064030	0,000000
24,091868	176,810600	190,010000	23316,828723	24316,749640	1810,042030	0,000000
24,253264	176,810600	190,010000	27658,016695	29083,285206	2695,916055	0,000000
24,414159	176,834500	190,010000	33657,729901	35669,396181	4007,183863	0,000000
24,575124	176,834500	190,010000	41378,129306	43244,222885	5537,613497	0,000000
24,735973	176,859600	190,010000	50341,649109	51868,039546	7429,613128	0,000000
24,896930	176,884600	190,010000	59847,381000	60478,590146	9291,521487	0,000000
25,057833	176,884600	190,010000	68226,194254	67659,102627	10793,951330	0,000000
25,219086	176,909000	190,010000	75721,097179	75172,960212	12341,897941	0,000000
25,379612	176,934000	190,010000	81800,294220	79063,954331	13364,811394	0,000000
25,540538	176,934000	190,010000	86470,481809	82813,574961	14390,235751	0,000000
25,700875	176,959000	190,010000	88718,212775	84164,305052	14878,363033	0,000000
25,862718	176,984000	190,010000	88352,742504	82460,931747	14669,624400	0,000000
26,023220	176,984000	190,010000	85404,513646	79507,907583	14020,613475	0,000000
26,311616	177,009000	190,010000	80195,016434	74170,461939	13238,196121	0,000000
52,630886	175,001000	190,019300	29758,667560	30990,983784	3023,867088	0,000000
52,790784	175,014400	190,019300	33187,009344	35206,117627	3848,319625	0,000000
52,967484	175,014400	190,019300	38193,088600	39625,626113	4728,675404	0,000000
53,129469	175,039400	190,019300	43229,332573	45068,943496	5810,701445	0,000000
53,290518	175,039400	190,019300	48902,270356	50214,299349	6920,415225	0,000000
53,451494	175,063000	190,019300	54453,208034	55725,068375	8060,000339	0,000000
53,612309	175,088000	190,019300	60616,567898	61013,282242	9444,261635	0,000000
53,774163	175,088000	190,019300	66149,353702	66145,537584	10397,395270	0,000000
53,935262	175,113000	190,019300	71621,181938	70713,380215	11529,772520	0,000000
54,096238	175,137400	190,019300	76257,086103	74249,572904	12313,873997	0,000000
54,257703	175,137400	190,019300	80198,737747	77854,553128	13080,626906	0,000000
54,418033	175,162400	190,019300	82782,849764	79914,083658	13718,675691	0,000000
54,578358	175,187400	190,019300	85264,425182	81277,323087	13957,943325	0,000000
54,739185	175,187400	190,019300	86865,706854	82005,038956	14492,859429	0,000000
54,900130	175,211300	190,019300	86683,197709	82192,874356	14323,747708	0,000000
55,060544	175,211300	190,019300	86269,135908	80893,470074	14265,151419	0,000000
55,222421	175,236300	190,019300	84480,782561	78447,475840	13853,271384	0,000000
55,382081	175,261300	190,019300	81956,637024	75450,134595	13386,201575	0,000000
55,543596	175,261300	190,019300	78383,372584	71457,832657	12474,080863	0,000000
55,703883	175,286300	190,019300	73728,334869	66886,765463	11627,579247	0,000000
55,864917	175,311000	190,019300	68411,912128	62056,442803	10699,704458	0,000000
56,026278	175,311000	190,019300	63455,473645	56638,019369	9590,539193	0,000000
56,186973	175,335300	190,019300	57817,849173	51771,719328	8518,636587	0,000000
56,347260	175,360000	190,019300	52100,972086	45794,174901	7301,550402	0,000000
56,507051	175,360000	190,019300	45756,965747	40247,488361	6049,956731	0,000000
56,668316	175,384300	190,019300	39875,466264	35396,419751	4813,864051	0,000000
56,830077	175,384300	190,019300	34615,500550	31047,954308	3917,814418	0,000000
56,991781	175,409000	190,019300	29876,585749	26586,761475	2898,651485	0,000000
57,153573	175,433000	190,019300	25745,909253	23626,483665	2168,253248	0,000000
57,314627	175,433000	190,019300	23180,946544	21485,285455	1637,295943	0,000000
57,475557	175,459300	190,019300	21735,251958	21147,729580	1381,138994	0,000000
57,636456	175,484000	190,019300	21271,400694	21246,791698	1286,589059	0,000000
57,797136	175,484000	190,019300	21965,284530	23018,108652	1488,741059	0,000000
57,957904	175,509000	190,019300	24287,730759	25256,715549	2018,012804	0,000000
58,120104	175,509000	190,019300	27384,814166	28934,093972	2665,583084	0,000000
58,280846	175,534000	190,019300	31573,489202	33870,092915	3493,024153	0,000000
58,441860	175,558300	190,019300	36535,408633	38151,727306	4371,896182	0,000000
58,602240	175,558300	190,019300	42510,814788	44198,242218	5653,847238	0,000000
58,764737	175,583000	190,019300	48883,397765	50487,463727	7031,168452	0,000000
58,925143	175,608000	190,019300	55591,917888	56551,317457	8357,504851	0,000000
59,086081	175,608000	190,019300	61639,450726	61672,537677	9508,266351	0,000000
59,246938	175,631700	190,019300	67933,250042	67919,419357	10793,312710	0,000000
59,407872	175,656700	190,019300	73791,524751	72332,370307	11872,455902	0,000000
59,568005	175,656700	190,019300	78004,817451	76355,439737	12734,154800	0,000000
59,729220	175,681000	190,019300	82504,512307	79609,738152	13619,310757	0,000000
59,891328	175,681000	190,019300	84942,887840	82032,340515	14024,861909	0,000000
60,052277	175,706000	190,019300	86615,183846	82439,633984	14386,548473	0,000000
60,215301	175,731000	190,019300	88000,915290	82505,371820	14668,212930	0,000000
60,376043	175,731000	190,019300	86085,211359	80721,328071	14257,791015	0,000000
60,537246	175,755700	190,019300	84123,778025	77768,798137	13814,340627	0,000000
60,699677	175,780000	190,019300	80424,939773	74292,320748	12950,943224	0,000000
60,860573	175,780000	190,019300	76676,621609	69516,592382	12263,249973	0,000000
61,021183	175,805000	190,019300	71485,988346	63711,198303	11114,219588	0,000000
61,183896	175,830700	190,019300	65026,267477	58242,935333	9905,588197	0,000000
61,348275	175,830700	190,019300	57761,044049	51312,057189	8333,027806	0,000000
61,508270	175,856000	190,019300	51066,710140	45367,418079	7031,372825	0,000000
61,705163	175,856000	190,019300	43166,502794	37446,577819	5480,837779	0,000000
61,866058	175,885400	190,019300	36694,379668	32108,830370	4246,817767	0,000000
62,027011	175,910400	190,019300	30428,428866	27190,609787	2991,889313	0,000000
62,187949	175,910400	190,019300	26279,141618	23829,762379	2189,608238	0,000000
62,348798	175,936000	190,019300	23065,877000	21419,798500	1630,687397	0,000000
62,509759	175,959400	190,019300	21487,798845	20942,384245	1325,895210	0,000000
62,670689	175,959400	190,019300	21403,212172	21731,345577	1365,557519	0,000000
62,831507	175,984400	190,019300	22891,434949	23861,965857	1730,009856	0,000000
62,993461	175,984400	190,019300	26047,954393	27389,336016	2348,179989	0,000000
63,154307	176,009000	190,019300	29843,512725	32073,660258	3237,906508	0,000000
63,315221	176,034000	190,019300	35239,600712	37666,024536	4321,323342	0,000000
63,476178	176,034000	190,019300	41783,434599	43664,007833	5630,201284	0,000000
63,637239	176,059000	190,019300	48809,271074	49896,480888	6849,575385	0,000000
63,797049	176,083400	190,019300	56518,848141	57216,324671	8529,362987	0,000000
63,958317	176,083400	190,019300	63291,803972	63383,798988	9841,166773	0,000000
64,119024	176,109000	190,019300	70052,934583	69402,948580	11072,865818	0,000000
64,280716	176,133400	190,019300	76594,797906	74521,785997	12477,966576	0,000000
64,442659	176,133400	190,019300	81357,290762	78885,464279	13384,352606	0,000000
64,603493	176,158000	190,019300	84875,808661	81932,987967	14031,264490	0,000000
64,763984	176,158000	190,019300	87222,686208	82634,046963	14354,046701	0,000000
64,924841	176,183000	190,019300	87147,534546	82018,944447	14348,657123	0,000000
65,086310	176,207000	190,019300	86687,929267	80573,784284	14180,166124	0,000000
65,248614	176,207000	190,019300	83415,281224	77310,369410	13629,535174	0,000000
65,409556	176,232000	190,019300	79648,659479	72514,120202	12824,497634	0,000000
65,571598	176,257000	190,019300	73964,239985	67333,546735	11805,682580	0,000000
65,734546	176,257000	190,019300	67471,120511	60979,696787	10472,163789	0,000000
65,895757	176,281300	190,019300	59727,630055	53160,963799	8873,124030	0,000000
66,056733	176,306000	190,019300	51299,834144	45333,004616	7125,787663	0,000000
66,216866	176,306000	190,019300	44296,386529	38434,778975	5733,138204	0,000000
66,378547	176,331000	190,019300	37108,917504	32532,683429	4427,208417	0,000000
66,539812	176,331000	190,019300	30658,583268	27105,865320	3034,341662	0,000000
66,700950	176,355300	190,019300	25760,601825	23439,038424	2147,292603	0,000000
66,863339	176,380300	190,019300	22634,204452	21340,365496	1549,871680	0,000000
67,023892	176,380300	190,019300	21648,620366	21141,200703	1420,466595	0,000000
67,184783	176,405000	190,019300	22369,275942	22814,202454	1569,922046	0,000000
67,345705	176,430000	190,019300	24930,601912	26016,347746	2149,946040	0,000000
67,507648	176,430000	190,019300	29948,864446	31365,019745	3221,029220	0,000000
67,668081	176,454300	190,019300	35703,868324	37684,715760	4291,964720	0,000000
67,828973	176,479000	190,019300	43339,671911	44573,958860	5881,377310	0,000000
67,990037	176,479000	190,019300	51299,565691	52780,173532	7515,218105	0,000000
68,150925	176,504000	190,019300	59039,507779	59693,286257	8919,571386	0,000000
68,311817	176,504000	190,019300	67303,117667	67067,926451	10554,397960	0,000000
68,472308	176,528000	190,019300	74409,406001	73540,879742	12089,947233	0,000000
68,632999	176,553000	190,019300	80781,971269	78560,777164	13244,726975	0,000000
68,793887	176,553000	190,019300	85648,966418	81867,363406	14118,957965	0,000000
68,953816	176,578000	190,019300	87913,816030	83630,646546	14516,605706	0,000000
69,115323	176,602700	190,019300	88618,119584	83832,806878	14667,109595	0,000000
69,276165	176,602700	190,019300	87901,673330	81821,451168	14700,537135	0,000000
69,436683	176,627000	190,019300	84351,888525	77543,762937	13762,944742	0,000000
69,598583	176,627000	190,019300	78607,853233	71968,266682	12739,096440	0,000000
69,758897	176,652000	190,019300	72214,569584	65264,284884	11459,787501	0,000000
69,919742	176,677000	190,019300	64176,777803	56954,592751	9731,607884	0,000000
70,080314	176,677000	190,019300	55078,120788	48690,130887	7939,160827	0,000000
70,240493	176,701700	190,019300	46129,659845	40159,739061	6140,777102	0,000000
70,401400	176,726000	190,019300	38526,589208	33867,874265	4614,155994	0,000000
70,562323	176,726000	190,019300	31279,927810	27801,819265	3302,167114	0,000000
70,723283	176,751000	190,019300	25853,968254	23546,705147	2181,048581	0,000000
70,884171	176,776000	190,019300	22467,605695	21063,958447	1528,518667	0,000000
71,046518	176,776000	190,019300	21610,541728	21431,043334	1386,549029	0,000000
71,207163	176,801000	190,019300	23098,882688	23910,017866	1710,002243	0,000000
71,369629	176,801000	190,019300	26745,968008	28298,209718	2532,364961	0,000000
71,530151	176,826000	190,019300	32686,154769	34606,329482	3746,268576	0,000000
71,691628	176,850700	190,019300	40153,856637	42336,605798	5244,416610	0,000000
71,852053	176,850700	190,019300	49360,461949	50874,074612	7210,328417	0,000000
72,013453	176,875700	190,019300	58753,945029	59516,535816	8916,799508	0,000000
72,173913	176,900000	190,019300	67229,522067	67353,692688	10671,732211	0,000000
72,335625	176,900000	190,019300	75275,598497	73683,277109	12201,172187	0,000000
72,495870	176,925000	190,019300	81527,349376	78788,239367	13326,214480	0,000000
72,659799	176,950000	190,019300	85485,460685	82276,986004	14162,684285	0,000000
72,820733	176,950000	190,019300	88243,590463	83243,087031	14677,161626	0,000000
72,981266	176,974700	190,019300	87555,600637	81902,298693	14616,512285	0,000000
73,141950	176,974700	190,019300	85334,633294	78758,979335	14026,776217	0,000000
73,304081	176,999700	190,019300	80837,172556	73860,734589	13015,935597	0,000000
73,588180	177,024000	190,019300	73819,783388	66699,558800	11513,015064	0,000000
99,839601	175,001000	190,028700	31202,683572	33167,661722	3492,183172	0,000000
100,000551	175,001000	190,028700	35239,874719	37107,177903	4319,146771	0,000000
100,165265	175,022000	190,028700	39981,732981	41721,662837	5215,301359	0,000000
100,325868	175,022000	190,028700	45627,754437	46661,228277	6277,910441	0,000000
100,488376	175,047000	190,028700	50754,131757	51633,063468	7432,210115	0,000000
100,649280	175,071700	190,028700	56377,861864	57307,015262	8452,298656	0,000000
100,810179	175,071700	190,028700	62553,145544	62605,402527	9609,136980	0,000000
100,970454	175,096700	190,028700	67779,412667	67485,981925	10768,136047	0,000000
101,130691	175,121000	190,028700	72734,536676	71942,457162	11732,822693	0,000000
101,293257	175,121000	190,028700	76971,068205	75558,594874	12572,606518	0,000000
101,454161	175,146000	190,028700	80953,329340	78283,490445	13245,384493	0,000000
101,614767	175,170700	190,028700	83793,367877	80219,907617	13792,370327	0,000000
101,775547	175,170700	190,028700	85558,373838	81782,936192	14283,713442	0,000000
101,936003	175,196000	190,028700	86202,465904	81660,213932	14164,633869	0,000000
102,098169	175,196000	190,028700	85694,876552	81188,145188	14221,968508	0,000000
102,260316	175,220700	190,028700	85413,253413	79439,798297	14036,249465	0,000000
102,420599	175,245700	190,028700	82884,803186	76715,913842	13493,524334	0,000000
102,580578	175,245700	190,028700	79897,748224	73965,318161	12925,466831	0,000000
102,742328	175,270000	190,028700	76766,743473	69820,991885	12290,986979	0,000000
102,903324	175,295000	190,028700	71303,596625	64742,707403	11030,802162	0,000000
103,063853	175,295000	190,028700	66271,243956	59151,632245	10134,777285	0,000000
103,224722	175,319000	190,028700	61122,272212	54437,395957	9208,805161	0,000000
103,386314	175,344000	190,028700	54887,262475	48821,591456	7984,215749	0,000000
103,548037	175,344000	190,028700	49109,364785	43306,697741	6632,827384	0,000000
103,710441	175,368600	190,028700	43016,251242	37676,166567	5293,735050	0,000000
103,871387	175,368600	190,028700	37327,389625	32926,444305	4403,249480	0,000000
104,032321	175,393000	190,028700	32741,900565	28955,736177	3480,840955	0,000000
104,193204	175,418000	190,028700	28117,838186	25302,979699	2597,325731	0,000000
104,355028	175,418000	190,028700	24863,274511	22657,803048	1923,775731	0,000000
104,515927	175,442600	190,028700	22397,179102	21125,992010	1481,002132	0,000000
104,678335	175,467000	190,028700	21268,399282	20712,963610	1268,915966	0,000000
104,839219	175,467000	190,028700	21314,070545	21721,355568	1353,262122	0,000000
104,999610	175,492000	190,028700	22670,223933	23470,840911	1636,816933	0,000000
105,162161	175,516600	190,028700	25141,231283	26475,994884	2088,863014	0,000000
105,323141	175,516600	190,028700	28641,416852	30558,219916	2851,004478	0,000000
105,485353	175,541600	190,028700	32869,630150	34865,465689	3745,046092	0,000000
105,646221	175,541600	190,028700	38507,006744	40216,259274	4795,595157	0,000000
105,807059	175,566600	190,028700	44298,325498	46108,929830	6008,193830	0,000000
105,968513	175,591000	190,028700	50884,653414	52392,091653	7350,388286	0,000000
106,128946	175,591000	190,028700	57428,532719	58154,721582	8680,976252	0,000000
106,290199	175,616000	190,028700	63561,151052	63662,354530	9857,372098	0,000000
106,449882	175,640600	190,028700	69343,714048	68668,026317	10873,064574	0,000000
106,610800	175,640600	190,028700	74295,275088	72889,591176	12003,264814	0,000000
106,771696	175,665000	190,028700	79253,152555	76969,332994	12950,102772	0,000000
106,932506	175,665000	190,028700	83484,912084	79741,408385	13680,440000	0,000000
107,094484	175,689500	190,028700	85243,318891	81309,961230	14163,287291	0,000000
107,255868	175,714500	190,028700	86295,713459	81797,238122	14263,233438	0,000000
107,416756	175,714500	190,028700	86992,714640	81528,790809	14450,701397	0,000000
107,576981	175,739600	190,028700	85520,915538	79708,994494	14157,045477	0,000000
107,738342	175,764600	190,028700	83073,394004	76771,300860	13599,535708	0,000000
107,899230	175,764600	190,028700	79304,541612	72245,446861	12813,340506	0,000000
108,060118	175,789600	190,028700	74781,422698	67823,545150	11982,925907	0,000000
108,220532	175,814000	190,028700	68547,482258	61385,217013	10547,192584	0,000000
108,382528	175,814000	190,028700	62842,524417	56398,368497	9447,109714	0,000000
108,543335	175,839000	190,028700	56024,309823	49692,184056	8064,804652	0,000000
108,705401	175,839000	190,028700	48901,404406	43257,965276	6676,809429	0,000000
108,865830	175,864000	190,028700	42313,098568	37532,266949	5452,015016	0,000000
109,026714	175,889000	190,028700	35854,570992	31808,508961	4100,676177	0,000000
109,187706	175,889000	190,028700	30324,529438	26999,841828	2920,811009	0,000000
109,347692	175,913500	190,028700	25885,028775	23483,652182	2183,913872	0,000000
109,509130	175,938500	190,028700	22818,353264	21439,133709	1608,068970	0,000000
109,669056	175,938500	190,028700	21372,611947	20984,708796	1291,461988	0,000000
109,830247	175,963000	190,028700	21298,256499	21407,155837	1326,731375	0,000000
109,991986	175,988000	190,028700	22815,755463	23851,203919	1664,659022	0,000000
110,153578	175,988000	190,028700	25935,805270	27287,289361	2267,252157	0,000000
110,316164	176,012000	190,028700	30037,491623	31720,633498	3143,033153	0,000000
110,476905	176,012000	190,028700	35434,539351	37274,083619	4190,030240	0,000000
110,637223	176,037000	190,028700	41703,719485	43472,219649	5581,852764	0,000000
110,799169	176,062000	190,028700	48216,134142	50117,918236	6849,471693	0,000000
110,959691	176,062000	190,028700	55482,814300	56540,775458	8334,142997	0,000000
111,121457	176,086500	190,028700	62816,123199	62770,308243	9703,607775	0,000000
111,283322	176,111000	190,028700	69559,678672	69076,023867	11127,126481	0,000000
111,443729	176,111000	190,028700	75148,715023	73914,136160	12141,183628	0,000000
111,603735	176,135500	190,028700	79823,182567	77244,272603	12954,902347	0,000000
111,766332	176,160000	190,028700	83304,808102	79862,805653	13944,094594	0,000000
111,926977	176,160000	190,028700	85313,186176	80917,036639	14115,129510	0,000000
112,087741	176,184400	190,028700	84988,484289	80142,113027	13989,683955	0,000000
112,248837	176,184400	190,028700	84248,946418	78562,520734	13755,697944	0,000000
112,410325	176,210000	190,028700	81357,601449	75385,769990	13159,439107	0,000000
112,573245	176,234000	190,028700	77455,971193	71024,155296	12341,927367	0,000000
112,733598	176,234000	190,028700	72083,734161	65305,416282	11259,607798	0,000000
112,895741	176,259000	190,028700	65659,041114	58449,746494	9923,919663	0,000000
113,057510	176,283400	190,028700	57652,702666	51363,233633	8424,895700	0,000000
113,219483	176,283400	190,028700	49884,733924	44469,953265	6991,805037	0,000000
113,380409	176,308400	190,028700	42324,111608	37043,787621	5335,695867	0,000000
113,541270	176,333000	190,028700	35267,266178	31322,885709	3879,037974	0,000000
113,702169	176,333000	190,028700	29214,016359	26208,214210	2756,928842	0,000000
113,863161	176,358000	190,028700	24457,569154	22795,225349	1894,995155	0,000000
114,024045	176,358000	190,028700	22071,272715	20826,727210	1381,376326	0,000000
114,185210	176,383000	190,028700	21108,740286	20801,782199	1189,462589	0,000000
114,346128	176,407400	190,028700	21758,346366	22545,088833	1371,421196	0,000000
114,507016	176,407400	190,028700	24376,937489	25838,692525	1978,482751	0,000000
114,685117	176,432000	190,028700	29933,335718	31512,135484	3102,972444	0,000000
114,845862	176,457000	190,028700	35681,032010	37674,716498	4294,917681	0,000000
115,006784	176,457000	190,028700	43229,309612	44739,963760	5712,809655	0,000000
115,168885	176,482000	190,028700	50680,859024	51793,367544	7344,080216	0,000000
115,329795	176,507000	190,028700	58424,646266	59076,533742	8790,487363	0,000000
115,491311	176,507000	190,028700	65992,263024	65696,216960	10298,119151	0,000000
115,651729	176,531400	190,028700	73284,879266	71753,816173	11824,624946	0,000000
115,812589	176,531400	190,028700	78718,369785	76327,956954	12867,492345	0,000000
115,972999	176,556400	190,028700	82375,606089	79220,316116	13382,196076	0,000000
116,133929	176,581000	190,028700	84984,522801	80765,040552	14044,957853	0,000000
116,294571	176,581000	190,028700	84977,399956	80580,952021	14163,157411	0,000000
116,455535	176,605300	190,028700	83621,574921	77972,808442	13674,949577	0,000000
116,617509	176,630000	190,028700	80096,041489	74451,965730	13023,969606	0,000000
116,779328	176,630000	190,028700	74813,005625	67686,395597	11802,422880	0,000000
116,985711	176,655000	190,028700	66466,692406	59743,113944	10162,508336	0,000000
117,147222	176,680000	190,028700	58392,349254	52130,336564	8515,295632	0,000000
117,308129	176,680000	190,028700	49768,235968	44139,928039	6834,703439	0,000000
117,470053	176,704300	190,028700	40980,760952	36196,071957	5025,389248	0,000000
117,631895	176,729300	190,028700	34139,165969	30170,276205	3794,936118	0,000000
117,802508	176,729300	190,028700	27761,468919	24674,002496	2457,108695	0,000000
117,978734	176,754300	190,028700	23104,111769	21656,896624	1600,440677	0,000000
118,139779	176,779300	190,028700	21277,779633	20639,998833	1266,351767	0,000000
118,302242	176,779300	190,028700	21395,509851	22206,296655	1403,693635	0,000000
118,462679	176,804000	190,028700	24113,059684	25564,165709	1886,437832	0,000000
118,623578	176,829000	190,028700	28606,663759	30641,534285	2908,826261	0,000000
118,786999	176,829000	190,028700	35325,731333	37393,998480	4281,358253	0,000000
118,947921	176,853300	190,028700	43360,937150	45050,104940	5879,071710	0,000000
119,110341	176,853300	190,028700	52594,515919	53570,668919	7662,611137	0,000000
119,271133	176,878300	190,028700	61030,261457	61780,119223	9425,573537	0,000000
119,431766	176,903000	190,028700	68914,862829	68674,526636	10849,022267	0,000000
119,594144	176,903000	190,028700	76144,951749	74474,285851	12215,556204	0,000000
119,755174	176,928000	190,028700	81465,841248	78390,687423	13229,383967	0,000000
119,915946	176,952300	190,028700	84386,717544	80808,765060	13809,911267	0,000000
120,076880	176,952300	190,028700	85685,685378	80511,484726	14226,360899	0,000000
120,237121	176,977300	190,028700	83661,549634	78832,945757	13670,743296	0,000000
120,528323	177,002000	190,028700	80808,763421	74418,736808	13104,891738	0,000000
146,558993	175,001000	190,038000	31821,625388	33602,388353	3419,217096	0,000000
146,721305	175,002400	190,038000	35789,769467	37615,086546	4186,730623	0,000000
146,882097	175,025400	190,038000	40161,570955	41674,179624	5091,858420	0,000000
147,043023	175,025400	190,038000	45312,626628	47011,043551	6297,431903	0,000000
147,203691	175,050000	190,038000	50543,447308	51847,997919	7233,906309	0,000000
147,365006	175,074000	190,038000	56316,017188	57134,579546	8391,030611	0,000000
147,525801	175,074000	190,038000	61900,543552	61951,317645	9509,372244	0,000000
147,687967	175,098300	190,038000	66886,958294	67039,854072	10580,235672	0,000000
147,848316	175,123000	190,038000	71343,298095	70491,336461	11374,150836	0,000000
148,009319	175,123000	190,038000	75598,635726	73785,797979	12223,025880	0,000000
148,170827	175,147000	190,038000	78867,366660	76390,954902	12783,577061	0,000000
148,332946	175,172000	190,038000	81942,176127	78193,386919	13389,403859	0,000000
148,494600	175,172000	190,038000	83189,334646	79150,238333	13612,939171	0,000000
148,655626	175,197000	190,038000	84057,009563	79147,528598	13755,607051	0,000000
148,816144	175,197000	190,038000	83427,844107	78469,110387	13816,036835	0,000000
148,976936	175,223000	190,038000	82024,454969	76286,052110	13284,437247	0,000000
149,137423	175,247300	190,038000	79828,781983	73411,959828	12711,874204	0,000000
149,298526	175,247300	190,038000	76447,797669	70309,821299	12145,553342	0,000000
149,460326	175,272000	190,038000	72712,144897	65951,991296	11477,286098	0,000000
149,621179	175,296000	190,038000	68254,494475	61822,016816	10428,422418	0,000000
149,782102	175,296000	190,038000	62645,501506	56279,492119	9289,019980	0,000000
149,942366	175,323000	190,038000	57764,918313	51712,598167	8575,921493	0,000000
150,102375	175,323000	190,038000	51289,209168	45945,777703	7129,730551	0,000000
150,263945	175,348300	190,038000	46055,370843	40814,030383	6107,753633	0,000000
150,424801	175,374000	190,038000	40317,626990	35523,605670	4860,946842	0,000000
150,585689	175,374000	190,038000	35359,469239	31626,500238	3982,704474	0,000000
150,746592	175,399000	190,038000	30650,595890	27565,166626	3033,928576	0,000000
150,908947	175,399000	190,038000	26711,712927	24378,616499	2289,792456	0,000000
151,069415	175,423300	190,038000	23305,910608	21860,809974	1606,267141	0,000000
151,230002	175,448000	190,038000	21538,327615	20663,975820	1321,927472	0,000000
151,391032	175,448000	190,038000	20624,310079	20327,231582	1062,420261	0,000000
151,552886	175,473000	190,038000	20989,620849	21458,364109	1245,146999	0,000000
151,713770	175,498000	190,038000	22337,447155	23161,287496	1539,321085	0,000000
151,874623	175,498000	190,038000	24865,195536	26334,145783	2052,221220	0,000000
152,035557	175,523000	190,038000	28490,415719	30095,314885	2792,063812	0,000000
152,197187	175,548000	190,038000	33216,249942	34742,955739	3839,102771	0,000000
152,358279	175,548000	190,038000	38367,263540	39787,562056	4750,203366	0,000000
152,519124	175,573000	190,038000	44556,668872	45902,234292	6050,431023	0,000000
152,680027	175,573000	190,038000	49997,020004	51752,718044	7218,126063	0,000000
152,840927	175,598000	190,038000	57202,650586	57637,651732	8486,365097	0,000000
153,001048	175,622300	190,038000	62403,501532	62751,243758	9659,506268	0,000000
153,162725	175,622300	190,038000	67905,445928	67398,158639	10692,760384	0,000000
153,325449	175,647300	190,038000	73250,741435	71773,746877	11633,227677	0,000000
153,488116	175,672000	190,038000	77727,143783	75334,839206	12515,226859	0,000000
153,649119	175,672000	190,038000	80526,544521	77416,080431	13026,172125	0,000000
153,811231	175,696000	190,038000	82650,030207	78256,523789	13661,237572	0,000000
153,972030	175,721000	190,038000	83278,134105	78762,183258	13684,023458	0,000000
154,133048	175,721000	190,038000	82957,560599	77787,644746	13356,512173	0,000000
154,293697	175,746000	190,038000	81371,518543	75806,811297	13349,443048	0,000000
154,454612	175,746000	190,038000	78431,930457	72668,981894	12664,798489	0,000000
154,615588	175,771000	190,038000	74034,082023	68181,722115	11850,740614	0,000000
154,776395	175,795300	190,038000	69325,604507	63041,317839	10777,128581	0,000000
154,936574	175,795300	190,038000	64105,005425	57145,483669	9639,350924	0,000000
155,096445	175,820000	190,038000	57862,376430	52014,731537	8496,995542	0,000000
155,257733	175,844000	190,038000	51458,800713	45952,807194	7190,766188	0,000000
155,420300	175,844000	190,038000	44770,597786	39851,655290	5749,423193	0,000000
155,580679	175,869300	190,038000	39117,806734	34581,580636	4723,111817	0,000000
155,743022	175,869300	190,038000	33115,306885	29499,468449	3550,510262	0,000000
155,903717	175,894300	190,038000	27853,030849	25342,298218	2466,819848	0,000000
156,064551	175,918000	190,038000	24371,365126	22559,527815	1810,299249	0,000000
156,225396	175,918000	190,038000	21606,187873	20774,145474	1281,129978	0,000000
156,387262	175,944000	190,038000	20649,110410	20372,263612	1090,608602	0,000000
156,547626	175,968000	190,038000	20849,573046	21409,614116	1182,566060	0,000000
156,708564	175,968000	190,038000	22552,996779	23589,439645	1657,540851	0,000000
156,869428	175,992700	190,038000	25616,648708	26737,199361	2241,869859	0,000000
157,030397	176,017700	190,038000	29898,330768	31340,649174	3032,941261	0,000000
157,191862	176,017700	190,038000	35313,233629	37359,889897	4264,632044	0,000000
157,352796	176,042000	190,038000	41740,513258	43230,120959	5505,940377	0,000000
157,515312	176,042000	190,038000	48188,523485	49768,163678	6818,514234	0,000000
157,675603	176,066700	190,038000	54659,520006	55526,015922	8084,978382	0,000000
157,836560	176,091000	190,038000	61922,765833	62241,385466	9666,842867	0,000000
157,997455	176,091000	190,038000	68600,964767	67988,572781	10988,479040	0,000000
158,158578	176,116000	190,038000	73672,368756	72273,448603	11811,398245	0,000000
158,318510	176,141000	190,038000	78427,939682	76158,146485	12747,251555	0,000000
158,479367	176,141000	190,038000	81594,000093	78341,001427	13348,670802	0,000000
158,640305	176,165700	190,038000	83567,235805	79436,313930	13857,064879	0,000000
158,821101	176,190700	190,038000	83869,017700	79110,397125	13638,618036	0,000000
158,982728	176,190700	190,038000	82383,751471	77363,026699	13603,579768	0,000000
159,144451	176,215000	190,038000	79261,740966	73388,774342	12893,014953	0,000000
159,305312	176,239600	190,038000	74779,419935	68719,403395	11873,972264	0,000000
159,467554	176,239600	190,038000	69181,170200	62674,734495	10669,641906	0,000000
159,628827	176,264600	190,038000	62830,419883	56301,459070	9462,662002	0,000000
159,789426	176,264600	190,038000	55078,251126	49247,850589	7766,161329	0,000000
159,950337	176,289000	190,038000	47410,476472	41789,048477	6287,113301	0,000000
160,111244	176,313600	190,038000	40030,873916	36014,192785	4969,778891	0,000000
160,272166	176,313600	190,038000	33488,234180	29801,033261	3571,207723	0,000000
160,433138	176,339000	190,038000	27686,421830	25155,087444	2447,596769	0,000000
160,594469	176,363600	190,038000	23698,614162	21861,965791	1695,012453	0,000000
160,755410	176,363600	190,038000	21230,942970	20617,891425	1262,210135	0,000000
160,916298	176,388000	190,038000	20565,621880	20907,779944	1081,834598	0,000000
161,080242	176,413000	190,038000	21746,065343	22888,287498	1387,901970	0,000000
161,240722	176,413000	190,038000	25029,670119	26235,362002	2025,161494	0,000000
161,402141	176,437600	190,038000	29989,293641	31618,222561	3132,261064	0,000000
161,563175	176,437600	190,038000	36475,475180	38129,179995	4408,852520	0,000000
161,724055	176,462600	190,038000	43083,558648	45039,526694	5801,040006	0,000000
161,884877	176,487000	190,038000	51142,637904	52381,913955	7361,038192	0,000000
162,045942	176,487000	190,038000	58590,250051	59103,667790	8781,822403	0,000000
162,206722	176,512600	190,038000	65284,215400	65309,594178	10133,054013	0,000000
162,367590	176,536600	190,038000	71944,253201	70494,873426	11310,710115	0,000000
162,528959	176,536600	190,038000	76412,565391	74854,828067	12459,602168	0,000000
162,689862	176,561600	190,038000	81003,794123	77377,205906	13240,620555	0,000000
162,850611	176,561600	190,038000	82206,421587	78731,359948	13595,322026	0,000000
163,017924	176,586600	190,038000	82506,992800	77405,143725	13441,056080	0,000000
163,178311	176,611600	190,038000	80298,846666	74939,163743	12938,043222	0,000000
163,340150	176,611600	190,038000	76327,516377	70248,489021	12051,190845	0,000000
163,500518	176,636600	190,038000	70742,818520	64668,951866	11160,527205	0,000000
163,661429	176,661600	190,038000	64733,620533	58281,248679	9803,115007	0,000000
163,823129	176,661600	190,038000	57050,652524	51088,698780	8345,817783	0,000000
163,983547	176,685600	190,038000	48235,602001	42827,112850	6485,400708	0,000000
164,145682	176,710000	190,038000	40538,601568	35843,592565	4924,887848	0,000000
164,306469	176,710000	190,038000	33347,183264	29504,985975	3600,467088	0,000000
164,467264	176,735000	190,038000	27466,432395	24873,953200	2397,081653	0,000000
164,627709	176,735000	190,038000	23098,399150	21529,384299	1555,894707	0,000000
164,787862	176,760000	190,038000	20773,811134	20430,685054	1119,023791	0,000000
164,949073	176,784000	190,038000	20885,127577	21053,197061	1202,579368	0,000000
165,109714	176,784000	190,038000	22764,427982	23660,774446	1656,392822	0,000000
165,270382	176,809000	190,038000	26894,170974	28694,320420	2439,310571	0,000000
165,430792	176,833500	190,038000	32816,927698	34434,326809	3703,743697	0,000000
165,591645	176,833500	190,038000	39917,741996	42185,681909	5238,795077	0,000000
165,753072	176,858000	190,038000	48584,789790	49590,324825	6995,126140	0,000000
165,913540	176,883000	190,038000	57209,514710	57887,689731	8665,483791	0,000000
166,074447	176,883000	190,038000	65034,595527	64758,676743	10071,419925	0,000000
166,235947	176,908000	190,038000	72338,561424	71206,095422	11595,533646	0,000000
166,396846	176,908000	190,038000	77652,315728	75576,453373	12576,605546	0,000000
166,557895	176,933000	190,038000	82284,257152	78527,679972	13497,701517	0,000000
166,719411	176,957000	190,038000	83423,555670	79577,062833	13690,189134	0,000000
166,880294	176,957000	190,038000	82974,504924	77704,512974	13799,614226	0,000000
167,040708	176,982500	190,038000	80574,613156	74243,998543	13153,953068	0,000000
167,322552	177,007000	190,038000	75814,197693	69670,460336	12286,702596	0,000000
193,528978	175,001000	190,047400	32693,720533	34547,190004	3583,528572	0,000000
193,689935	175,005600	190,047400	36831,800115	38433,049166	4377,515391	0,000000
193,850811	175,030000	190,047400	41145,928297	42770,747409	5218,346608	0,000000
194,011849	175,030000	190,047400	46571,652108	48020,414802	6523,272959	0,000000
194,172313	175,054000	190,047400	51306,318032	52521,910161	7393,823697	0,000000
194,335430	175,054000	190,047400	57059,111865	57767,431874	8570,901343	0,000000
194,497030	175,079000	190,047400	62085,674377	62279,099602	9620,802462	0,000000
194,659099	175,103500	190,047400	67545,726585	66260,970151	10420,548178	0,000000
194,820422	175,103500	190,047400	72324,914349	70317,719091	11519,921796	0,000000
194,981333	175,128500	190,047400	75543,616713	73451,800426	12168,960659	0,000000
195,142748	175,153500	190,047400	78389,264212	75850,374783	12705,935334	0,000000
195,303343	175,153500	190,047400	80639,752056	77801,806386	13310,049997	0,000000
195,464223	175,177500	190,047400	82053,331284	77447,936679	13322,831015	0,000000
195,625122	175,202500	190,047400	81841,119739	77437,960992	13370,080114	0,000000
195,786091	175,202500	190,047400	81477,460822	76405,800395	13149,772904	0,000000
195,946932	175,227500	190,047400	79651,218244	74121,507490	12915,478267	0,000000
196,108851	175,227500	190,047400	77985,830115	71547,626729	12437,822409	0,000000
196,270113	175,252000	190,047400	74304,267161	68109,753293	11718,210951	0,000000
196,430977	175,276400	190,047400	69771,464550	63688,102580	10855,184004	0,000000
196,591988	175,276400	190,047400	65044,528712	59262,536771	9856,348957	0,000000
196,752514	175,301400	190,047400	60149,118002	53702,834907	8783,166728	0,000000
196,914029	175,326000	190,047400	54893,070863	48960,174130	7894,456890	0,000000
197,076006	175,326000	190,047400	49358,447981	43533,941626	6667,828815	0,000000
197,236913	175,351000	190,047400	43392,834073	38515,783127	5486,874566	0,000000
197,397928	175,375400	190,047400	38461,523694	34063,792822	4632,706540	0,000000
197,558553	175,375400	190,047400	33498,901644	29649,072692	3561,091781	0,000000
197,718871	175,400000	190,047400	29330,367754	26187,029039	2763,637598	0,000000
197,879751	175,400000	190,047400	25170,221865	23097,253374	1907,592526	0,000000
198,040797	175,424400	190,047400	22716,238161	21185,599872	1486,116213	0,000000
198,202474	175,449400	190,047400	21132,123342	20837,146319	1168,445253	0,000000
198,362430	175,449400	190,047400	20584,491106	20191,003938	1044,135240	0,000000
198,523371	175,474000	190,047400	21043,824398	21855,152568	1258,480627	0,000000
198,685383	175,499000	190,047400	22867,657423	24133,214981	1644,234322	0,000000
198,846898	175,499000	190,047400	25623,449724	27131,386870	2137,902766	0,000000
199,007339	175,523400	190,047400	29166,282456	30984,255933	2987,001412	0,000000
199,169732	175,548000	190,047400	34475,046524	35797,868524	3929,537020	0,000000
199,330193	175,548000	190,047400	39660,609765	40983,350369	4950,630675	0,000000
199,493075	175,573000	190,047400	45250,380489	46795,064587	6085,555348	0,000000
199,653924	175,573000	190,047400	51350,603216	52384,028050	7470,031449	0,000000
199,814827	175,597300	190,047400	57718,521386	58200,162006	8617,295815	0,000000
199,976754	175,622300	190,047400	63534,523556	63270,792734	9752,658164	0,000000
200,137707	175,622300	190,047400	69037,439934	68518,113061	11029,550160	0,000000
200,298772	175,647000	190,047400	74000,137437	72042,238408	11846,440827	0,000000
200,459617	175,671300	190,047400	77008,360743	74973,263389	12466,701816	0,000000
200,619373	175,671300	190,047400	80556,314860	77431,987329	13018,419109	0,000000
200,779945	175,696000	190,047400	82403,716073	78399,686540	13562,384534	0,000000
200,940578	175,696000	190,047400	82428,687693	78447,194591	13515,209519	0,000000
201,101216	175,721000	190,047400	82616,141898	77616,428685	13459,344994	0,000000
201,262692	175,746000	190,047400	80544,727732	74944,437006	13028,326607	0,000000
201,423572	175,746000	190,047400	77586,541928	71529,963326	12490,250409	0,000000
201,585992	175,771000	190,047400	74068,926074	68035,131813	11777,443833	0,000000
201,746776	175,795300	190,047400	68997,882042	62706,323947	10689,032548	0,000000
201,916415	175,795300	190,047400	62985,601438	56603,874358	9481,030690	0,000000
202,077772	175,820300	190,047400	57121,260624	50949,404411	8343,761440	0,000000
202,238305	175,845300	190,047400	50440,658321	45002,173236	6978,246060	0,000000
202,399751	175,845300	190,047400	43968,522639	38915,892027	5657,905611	0,000000
202,560204	175,870000	190,047400	38042,928971	33588,938241	4515,712411	0,000000
202,721465	175,894300	190,047400	32490,831530	28838,462786	3386,643899	0,000000
202,883993	175,894300	190,047400	27292,165272	24482,007702	2263,463851	0,000000
203,044792	175,919300	190,047400	23825,873466	21974,707659	1682,668172	0,000000
203,206507	175,919300	190,047400	21796,396116	20454,268550	1305,461588	0,000000
203,367872	175,944000	190,047400	20713,609287	20666,853435	1138,236745	0,000000
203,528718	175,969000	190,047400	21156,952029	21559,465158	1306,051204	0,000000
203,689609	175,969000	190,047400	23032,960403	24220,313667	1679,069878	0,000000
203,850547	175,992700	190,047400	26605,664615	28161,708713	2448,176047	0,000000
204,011450	176,017700	190,047400	30829,163732	33075,674030	3381,297840	0,000000
204,172630	176,017700	190,047400	36566,656674	38348,451242	4452,186340	0,000000
204,333052	176,042000	190,047400	42885,963447	44480,162599	5719,363077	0,000000
204,495052	176,042000	190,047400	49697,757135	50764,608723	7004,642709	0,000000
204,655986	176,068000	190,047400	56509,779164	57487,292139	8407,994857	0,000000
204,817775	176,094300	190,047400	63498,915757	63424,140411	9878,054515	0,000000
204,978266	176,094300	190,047400	69488,441917	69024,275810	11000,428313	0,000000
205,139150	176,120000	190,047400	75129,510778	73146,349966	12099,586957	0,000000
205,300522	176,145000	190,047400	79293,405981	76985,131433	13052,131917	0,000000
205,461387	176,145000	190,047400	82456,688166	78965,745850	13488,465816	0,000000
205,622363	176,169300	190,047400	83998,147455	79381,379163	13775,035657	0,000000
205,783293	176,169300	190,047400	83721,476785	78691,644557	13722,402261	0,000000
205,944620	176,194000	190,047400	82269,214474	76338,445343	13447,469291	0,000000
206,105176	176,219300	190,047400	79202,857575	73090,186045	12835,605983	0,000000
206,266283	176,219300	190,047400	74483,752029	67835,912462	11921,270169	0,000000
206,426644	176,244300	190,047400	68680,866007	62216,493950	10685,199513	0,000000
206,587496	176,268000	190,047400	62298,620987	55965,929505	9306,136063	0,000000
206,748546	176,268000	190,047400	54742,055392	48931,510465	7866,335980	0,000000
206,909210	176,293000	190,047400	47467,330477	41871,622674	6340,570998	0,000000
207,070637	176,317300	190,047400	39709,531352	35135,113405	4879,940672	0,000000
207,231105	176,317300	190,047400	33030,441830	29402,375323	3480,784742	0,000000
207,392824	176,342000	190,047400	27709,705661	24771,284059	2432,245411	0,000000
207,555564	176,342000	190,047400	23381,445714	21914,077435	1626,581947	0,000000
207,716890	176,367000	190,047400	20980,731496	20572,802648	1241,422568	0,000000
207,877350	176,391000	190,047400	20880,414276	20969,884137	1130,713923	0,000000
208,038242	176,391000	190,047400	22117,143956	23172,024237	1471,300611	0,000000
208,198394	176,417000	190,047400	24916,400039	26873,278412	2159,287427	0,000000
208,459263	176,442000	190,047400	34175,943334	36033,272774	3935,622366	0,000000
208,620431	176,466000	190,047400	41537,282705	43020,702328	5440,738536	0,000000
208,801697	176,466000	190,047400	49547,531481	51142,314674	7082,445815	0,000000
208,962099	176,490700	190,047400	57217,943070	58472,201825	8567,813038	0,000000
209,124670	176,515700	190,047400	64708,326824	64463,388999	10004,534762	0,000000
209,285499	176,515700	190,047400	71413,960270	70142,020462	11389,013639	0,000000
209,447165	176,540000	190,047400	76852,087151	75014,760141	12437,878438	0,000000
209,608222	176,564700	190,047400	80823,181338	77647,951834	13149,558174	0,000000
209,768967	176,564700	190,047400	83104,547575	79634,405369	13639,254779	0,000000
209,929928	176,589000	190,047400	83628,225159	78565,478270	13703,352515	0,000000
210,090061	176,589000	190,047400	81730,849153	76403,517894	13417,297435	0,000000
210,251980	176,614000	190,047400	78302,579903	72091,018514	12577,916168	0,000000
210,412333	176,638000	190,047400	72691,122593	66697,770201	11435,183504	0,000000
210,573259	176,638000	190,047400	65893,750026	59722,046645	10157,066816	0,000000
210,734170	176,663000	190,047400	58331,772271	52050,160764	8549,502047	0,000000
210,896520	176,687600	190,047400	49446,263462	44334,673731	6727,977853	0,000000
211,057924	176,687600	190,047400	41562,419556	36947,942936	5203,526188	0,000000
211,218396	176,712700	190,047400	33811,428787	30087,852643	3652,621504	0,000000
211,379357	176,712700	190,047400	28249,027865	25324,464179	2603,621806	0,000000
211,540683	176,737700	190,047400	23562,130250	21664,169753	1609,207023	0,000000
211,700570	176,762000	190,047400	21017,889716	20131,980360	1122,874621	0,000000
211,861315	176,762000	190,047400	20382,058772	20906,017174	1116,393012	0,000000
212,021336	176,786600	190,047400	22274,943473	23557,477724	1516,917772	0,000000
212,183795	176,811000	190,047400	26528,183063	28139,793337	2370,729574	0,000000
212,344274	176,811000	190,047400	32089,007988	34242,203244	3483,041949	0,000000
212,506633	176,836000	190,047400	40089,567704	41096,083066	5047,780972	0,000000
212,667855	176,861000	190,047400	47771,012018	49277,108295	6870,222276	0,000000
212,828847	176,861000	190,047400	56479,690522	57036,934697	8407,018513	0,000000
212,989704	176,885600	190,047400	64225,047776	64371,046976	9868,777456	0,000000
213,152135	176,909600	190,047400	71337,637658	70633,707763	11423,104012	0,000000
213,313062	176,909600	190,047400	77700,163019	74253,187243	12356,590373	0,000000
213,474319	176,934600	190,047400	80775,111062	77314,821204	13181,764510	0,000000
213,634475	176,934600	190,047400	82531,881835	77949,913035	13465,235684	0,000000
213,796618	176,959600	190,047400	81800,277706	76372,949576	13313,590143	0,000000
213,957070	176,984000	190,047400	78049,450772	72816,356527	12511,873658	0,000000
214,117365	176,984000	190,047400	73986,689604	67089,147852	11397,884816	0,000000
214,410258	177,009000	190,047400	67900,675816	61904,250504	10503,141277	0,000000
240,408499	175,001000	190,057000	34021,460081	35863,949533	3848,772834	0,000000
240,569379	175,014000	190,057000	38504,518325	39938,638708	4731,982422	0,000000
240,730471	175,014000	190,057000	42847,624063	44659,265548	5705,903034	0,000000
240,891374	175,039000	190,057000	47670,636723	49282,828240	6653,842358	0,000000
241,053794	175,039000	190,057000	52502,130046	53543,401644	7655,246375	0,000000
241,214685	175,063400	190,057000	58209,668080	58876,713097	8803,764655	0,000000
241,375642	175,088400	190,057000	62947,550749	62956,000085	9694,460500	0,000000
241,536099	175,088400	190,057000	67406,652471	66962,599314	10476,879170	0,000000
241,698476	175,113000	190,057000	72010,051129	70212,059684	11379,683076	0,000000
241,859568	175,137400	190,057000	74564,624644	72106,585136	11881,163805	0,000000
242,021672	175,137400	190,057000	77422,196415	74882,402114	12549,616669	0,000000
242,182579	175,162400	190,057000	78514,249415	75697,205027	12784,751815	0,000000
242,343105	175,187000	190,057000	79619,172073	75315,495588	12818,460682	0,000000
242,504516	175,187000	190,057000	79381,086226	74395,630331	12848,315244	0,000000
242,665323	175,211300	190,057000	78640,863744	73670,929231	12764,989743	0,000000
242,826180	175,211300	190,057000	77272,419378	71487,841225	12537,486222	0,000000
242,985885	175,236300	190,057000	73364,469496	67772,521219	11601,819477	0,000000
243,146557	175,261300	190,057000	69924,801905	63980,516595	10827,448363	0,000000
243,307060	175,261300	190,057000	65604,927476	59531,096221	9909,651375	0,000000
243,468452	175,286000	190,057000	60760,257611	54885,964422	8875,773634	0,000000
243,628882	175,311000	190,057000	55587,793141	49539,807934	7902,556725	0,000000
243,789488	175,311000	190,057000	49850,478596	44604,235111	6619,984622	0,000000
243,951723	175,335300	190,057000	44407,058492	39711,335486	5744,540956	0,000000
244,113781	175,360300	190,057000	39678,775553	34843,336285	4777,254755	0,000000
244,274777	175,360300	190,057000	34223,604156	30465,480066	3815,007130	0,000000
244,435734	175,384300	190,057000	29932,617750	26768,206906	2744,233723	0,000000
244,597688	175,384300	190,057000	26358,735892	23552,796093	2032,703396	0,000000
244,758518	175,409300	190,057000	22872,098579	21414,223476	1466,337702	0,000000
244,918997	175,434300	190,057000	20976,025251	20136,213064	1051,114795	0,000000
245,078992	175,434300	190,057000	19859,576640	19882,796068	887,756125	0,000000
245,239914	175,459300	190,057000	20010,092220	20549,265626	897,086236	0,000000
245,399978	175,484000	190,057000	21090,219358	22381,536180	1163,731627	0,000000
245,560908	175,484000	190,057000	23715,014403	24560,416082	1673,910682	0,000000
245,721799	175,509000	190,057000	27157,738095	28336,838351	2293,634396	0,000000
245,882283	175,509000	190,057000	30915,990079	32770,671975	3146,638196	0,000000
246,043217	175,533300	190,057000	35504,213546	37426,080916	4056,592501	0,000000
246,205363	175,558000	190,057000	40989,546147	42983,039701	5198,763258	0,000000
246,367768	175,558000	190,057000	46983,032765	48378,162122	6484,008064	0,000000
246,528898	175,583000	190,057000	52407,035652	53988,917616	7591,651869	0,000000
246,689917	175,607000	190,057000	58980,942785	58942,249504	8756,289593	0,000000
246,850107	175,607000	190,057000	63416,891506	63198,849791	9733,784211	0,000000
247,011819	175,631700	190,057000	68795,717754	67421,988530	10668,940425	0,000000
247,172175	175,656700	190,057000	72576,186477	70709,599957	11468,819942	0,000000
247,333078	175,656700	190,057000	75838,283402	73330,197265	12263,718762	0,000000
247,493993	175,681000	190,057000	77952,817324	74795,112281	12565,498941	0,000000
247,656359	175,681000	190,057000	79247,795861	75495,146518	12700,103881	0,000000
247,817566	175,706000	190,057000	79255,848180	74628,278612	12628,658047	0,000000
247,977865	175,730700	190,057000	78001,565835	73440,657450	12556,003286	0,000000
248,139738	175,730700	190,057000	75689,976798	70254,333615	11899,960662	0,000000
248,300633	175,754700	190,057000	72306,009954	66636,111402	11368,250414	0,000000
248,461071	175,779700	190,057000	68033,935937	62601,747422	10517,871468	0,000000
248,621954	175,779700	190,057000	63216,274699	57144,394522	9507,154580	0,000000
248,784440	175,804700	190,057000	57483,188628	51758,810010	8312,965125	0,000000
248,946648	175,829000	190,057000	50939,137846	45671,040022	7054,035447	0,000000
249,108263	175,829000	190,057000	45103,049457	40056,025406	5775,996186	0,000000
249,269224	175,854000	190,057000	38923,039425	34782,241550	4664,347032	0,000000
249,430039	175,854000	190,057000	33437,278171	29704,497843	3547,334017	0,000000
249,591269	175,878000	190,057000	28394,242368	25617,660989	2510,648799	0,000000
249,751140	175,903600	190,057000	24528,312850	22412,427245	1732,376497	0,000000
249,912559	175,903600	190,057000	21564,656466	20552,055206	1235,327614	0,000000
250,073508	175,928000	190,057000	20277,503033	19704,089391	944,942695	0,000000
250,234596	175,953700	190,057000	20091,594032	20479,918958	874,882246	0,000000
250,395788	175,953700	190,057000	21245,476339	22512,408414	1202,472781	0,000000
250,557704	175,977600	190,057000	23811,176781	25315,634844	1776,816851	0,000000
250,718649	176,002600	190,057000	27497,749394	29564,232015	2583,872056	0,000000
250,879094	176,002600	190,057000	32761,464507	34442,508899	3541,071024	0,000000
251,040417	176,027600	190,057000	38173,656996	40174,488441	4708,199309	0,000000
251,201081	176,027600	190,057000	44612,035363	46098,025289	6044,822230	0,000000
251,361687	176,052600	190,057000	50624,922458	52123,749982	7244,461466	0,000000
251,522679	176,077000	190,057000	57681,618683	58153,650056	8555,760820	0,000000
251,682997	176,077000	190,057000	63884,673162	62959,401586	9784,862773	0,000000
251,844443	176,101600	190,057000	69252,064827	67793,142606	10810,123265	0,000000
252,004976	176,126000	190,057000	73529,876450	72434,716195	11864,107645	0,000000
252,166622	176,126000	190,057000	76961,265035	74935,767596	12249,982433	0,000000
252,327541	176,151000	190,057000	79199,514206	75956,791332	12878,768687	0,000000
252,489487	176,176000	190,057000	80479,473134	75980,950329	13077,029605	0,000000
252,650352	176,176000	190,057000	78791,005903	74023,436449	12700,958820	0,000000
252,811159	176,200000	190,057000	77204,380646	70960,491265	12172,391963	0,000000
252,973598	176,200000	190,057000	72970,558544	67137,469774	11332,836486	0,000000
253,135494	176,225000	190,057000	68629,396224	62332,015147	10482,407474	0,000000
253,296055	176,250000	190,057000	62250,103379	56495,568291	9325,491565	0,000000
253,456865	176,250000	190,057000	55918,495908	50081,281803	7999,344669	0,000000
253,619840	176,274500	190,057000	49319,858483	43649,648345	6661,267547	0,000000
253,780531	176,299600	190,057000	41867,406787	37129,734592	5191,262722	0,000000
253,940837	176,299600	190,057000	34789,041151	31290,369658	3798,270818	0,000000
254,103319	176,324000	190,057000	29161,339918	26191,273779	2695,847756	0,000000
254,264241	176,348500	190,057000	24541,368934	22434,701385	1769,662295	0,000000
254,425263	176,348500	190,057000	21559,968675	20728,112258	1180,253847	0,000000
254,586178	176,373500	190,057000	20110,859864	20078,534716	916,648837	0,000000
254,747089	176,373500	190,057000	20597,014352	21419,634088	1081,706513	0,000000
254,908080	176,398000	190,057000	22481,642526	23509,853044	1432,890834	0,000000
255,068976	176,423000	190,057000	26482,265256	28143,846326	2305,145788	0,000000
255,229448	176,423000	190,057000	31799,831610	33601,698705	3367,802940	0,000000
255,390247	176,448000	190,057000	38172,780927	39871,692530	4650,260533	0,000000
255,551188	176,472000	190,057000	45582,034760	46835,423595	6247,743977	0,000000
255,713096	176,472000	190,057000	52460,636978	53754,303960	7599,530741	0,000000
255,873957	176,497000	190,057000	60065,992389	60000,630550	9204,484899	0,000000
256,036107	176,497000	190,057000	66119,024904	65571,586179	10306,923539	0,000000
256,197830	176,521500	190,057000	71684,188221	70199,739992	11367,788466	0,000000
256,358391	176,546000	190,057000	75601,427524	73454,132484	12139,497901	0,000000
256,519309	176,546000	190,057000	78255,432762	74571,631349	12650,585752	0,000000
256,680274	176,571000	190,057000	78949,633631	74095,451241	12618,107422	0,000000
256,842220	176,595400	190,057000	77926,703339	72896,562969	12597,321653	0,000000
257,003050	176,595400	190,057000	75084,126634	69735,265623	11969,721338	0,000000
257,163946	176,620000	190,057000	70884,882526	64861,240134	11108,325592	0,000000
257,325422	176,644400	190,057000	64292,143500	58472,939131	9718,063643	0,000000
257,486283	176,644400	190,057000	57714,074950	52011,896653	8308,273005	0,000000
257,647205	176,669400	190,057000	50310,112660	45146,374483	6903,952547	0,000000
257,809617	176,669400	190,057000	42427,485883	37567,618521	5258,204685	0,000000
257,969874	176,694000	190,057000	34563,788334	31041,506755	3815,096828	0,000000
258,130195	176,719400	190,057000	28702,526295	25477,584065	2462,907760	0,000000
258,290771	176,719400	190,057000	24207,567358	22357,945040	1627,852448	0,000000
258,450927	176,744000	190,057000	20709,981438	19977,404483	1053,272563	0,000000
258,611819	176,768400	190,057000	19922,974744	19963,704451	917,571142	0,000000
258,773711	176,768400	190,057000	21126,407819	21616,599211	1117,269305	0,000000
258,934206	176,793000	190,057000	23919,343489	25477,136932	1785,405659	0,000000
259,095571	176,818400	190,057000	28955,128814	30571,232587	2637,364993	0,000000
259,256590	176,818400	190,057000	34929,633688	36829,610466	4052,516126	0,000000
259,416942	176,843000	190,057000	42654,529406	44549,497556	5599,260530	0,000000
259,577880	176,843000	190,057000	50357,240842	51529,983715	6981,893188	0,000000
259,739815	176,868000	190,057000	58432,404062	58610,151597	8674,537399	0,000000
259,900579	176,892400	190,057000	65515,677106	64668,421970	10155,518644	0,000000
260,061005	176,892400	190,057000	71198,608735	69855,456978	11300,362890	0,000000
260,222174	176,917400	190,057000	75457,710945	72950,828226	12154,090961	0,000000
260,383073	176,942400	190,057000	77564,207421	74265,040737	12521,627742	0,000000
260,543649	176,942400	190,057000	77909,754816	73923,230132	12616,549623	0,000000
260,704525	176,967000	190,057000	76160,515025	70844,328697	11962,187472	0,000000
260,866421	176,992000	190,057000	72320,259602	66894,700748	11340,641815	0,000000
261,027324	176,992000	190,057000	66944,411160	61477,084543	10237,987704	0,000000
261,315239	177,017000	190,057000	60589,653152	54970,612711	9066,913189	0,000000
287,540877	175,001000	190,066700	34948,271414	36644,707205	3919,590638	0,000000
287,701914	175,001000	190,066700	38673,224281	40622,217679	4660,369071	0,000000
287,864023	175,023000	190,066700	43311,884502	44949,975371	5622,842149	0,000000
288,025507	175,023000	190,066700	47933,688955	48846,916246	6411,009070	0,000000
288,186483	175,047000	190,066700	52697,258229	53558,999609	7592,265293	0,000000
288,347394	175,071700	190,066700	57397,825393	57574,566494	8395,202324	0,000000
288,507727	175,071700	190,066700	62372,118230	61511,493474	9566,531740	0,000000
288,668211	175,096700	190,066700	66187,693856	65401,186316	10223,055852	0,000000
288,831285	175,123000	190,066700	69706,389721	67674,265018	10870,375760	0,000000
288,991641	175,123000	190,066700	72215,827005	69381,243385	11417,137295	0,000000
289,152510	175,148000	190,066700	74178,971290	70701,409860	11680,129191	0,000000
289,313413	175,148000	190,066700	74758,959286	71838,861677	12004,931174	0,000000
289,473854	175,172000	190,066700	75041,043371	71129,250673	11903,444868	0,000000
289,634953	175,197300	190,066700	74539,067742	69802,699960	11746,499156	0,000000
289,795802	175,197300	190,066700	72903,931189	68548,253690	11385,083901	0,000000
289,956682	175,222000	190,066700	70804,407036	65783,342692	10974,039463	0,000000
290,117158	175,247000	190,066700	67239,007095	62153,593830	10236,399972	0,000000
290,277992	175,247000	190,066700	64057,933007	58635,942567	9557,315630	0,000000
290,439476	175,272000	190,066700	58938,053097	53795,349194	8519,327280	0,000000
290,600772	175,296000	190,066700	55079,079147	49945,329749	7708,677939	0,000000
290,761868	175,296000	190,066700	49538,430961	44789,021951	6641,038224	0,000000
290,922732	175,320700	190,066700	44695,409389	40269,390457	5687,080615	0,000000
291,085406	175,320700	190,066700	39631,740465	35482,273097	4725,655756	0,000000
291,246051	175,345000	190,066700	34869,683316	31092,455091	3772,608705	0,000000
291,407455	175,370000	190,066700	30100,303707	27793,969522	2844,810748	0,000000
291,568181	175,370000	190,066700	26202,509394	24493,114918	2079,429915	0,000000
291,729118	175,394700	190,066700	23334,999075	21940,084857	1437,230976	0,000000
291,890102	175,420000	190,066700	21173,066857	20150,818164	966,182462	0,000000
292,050975	175,420000	190,066700	19598,946766	19205,983500	695,183547	0,000000
292,212036	175,444700	190,066700	19304,718124	19774,290272	642,491514	0,000000
292,373000	175,444700	190,066700	19859,549341	20699,530280	786,905220	0,000000
292,533861	175,469700	190,066700	21436,084704	22851,116865	1124,493238	0,000000
292,694783	175,493700	190,066700	23883,499250	25406,816885	1696,247236	0,000000
292,857130	175,493700	190,066700	27471,839919	28987,149913	2324,692440	0,000000
293,019057	175,518700	190,066700	31764,948846	33569,029366	3225,662377	0,000000
293,179956	175,543700	190,066700	36628,282025	38159,874582	4210,341787	0,000000
293,340855	175,543700	190,066700	41681,574721	43064,324779	5212,790938	0,000000
293,501770	175,567600	190,066700	46694,524071	48041,917542	6304,233452	0,000000
293,663178	175,592600	190,066700	52294,413163	53101,312188	7504,237561	0,000000
293,824134	175,592600	190,066700	57392,744736	57640,021333	8377,454671	0,000000
293,984664	175,617700	190,066700	62647,459161	61694,000811	9573,153822	0,000000
294,146125	175,617700	190,066700	66291,140117	65576,932866	10251,515011	0,000000
294,307975	175,642000	190,066700	69823,800152	68398,447881	11040,518696	0,000000
294,468447	175,667000	190,066700	72455,607587	70262,694483	11354,091060	0,000000
294,629424	175,667000	190,066700	74393,374340	70939,242490	11746,200878	0,000000
294,790223	175,692000	190,066700	74928,831569	71561,813960	11902,999437	0,000000
294,951503	175,717000	190,066700	74839,296304	70756,776504	11910,224431	0,000000
295,112006	175,717000	190,066700	73434,435138	68727,732445	11617,888556	0,000000
295,272797	175,741600	190,066700	70367,983314	65356,531423	10941,977601	0,000000
295,433700	175,766000	190,066700	66894,506304	62162,806876	10232,424856	0,000000
295,596166	175,766000	190,066700	63117,972382	57088,927085	9563,444562	0,000000
295,757046	175,790600	190,066700	57525,664628	52659,089948	8443,287993	0,000000
295,918477	175,790600	190,066700	52787,825202	47459,819874	7345,910794	0,000000
296,079006	175,815600	190,066700	46878,690149	42388,772046	6204,362548	0,000000
296,239051	175,841000	190,066700	40656,714060	36722,592974	4944,557618	0,000000
296,399203	175,841000	190,066700	35402,259576	31808,305983	3883,077844	0,000000
296,560083	175,865600	190,066700	30410,755260	27492,947863	2897,801334	0,000000
296,722545	175,891700	190,066700	26003,653274	24104,467379	1969,835610	0,000000
296,883287	175,891700	190,066700	22520,061826	21336,659487	1281,955039	0,000000
297,045225	175,916000	190,066700	20475,523065	19680,742936	858,209697	0,000000
297,207561	175,916000	190,066700	19530,577229	19799,853394	695,054716	0,000000
297,368210	175,941700	190,066700	19736,563466	20753,038838	784,688185	0,000000
297,530118	175,966000	190,066700	21571,558213	22541,580557	1108,814849	0,000000
297,691040	175,966000	190,066700	24579,488629	25780,510880	1669,451646	0,000000
297,853491	175,990600	190,066700	28137,515624	29856,764683	2523,438437	0,000000
298,014351	176,015000	190,066700	33067,636880	34877,561016	3511,437352	0,000000
298,174835	176,015000	190,066700	38231,613426	39872,435348	4626,377600	0,000000
298,335799	176,040000	190,066700	44190,675078	45749,224282	5785,162412	0,000000
298,498200	176,064600	190,066700	50668,734251	51560,379919	7114,161811	0,000000
298,660543	176,064600	190,066700	56448,513285	56697,144956	8328,020447	0,000000
298,821126	176,089600	190,066700	62155,301857	61617,631574	9417,329723	0,000000
298,982730	176,089600	190,066700	67218,205763	65672,906895	10291,537461	0,000000
299,143479	176,114000	190,066700	70441,872522	68559,696727	11041,328193	0,000000
299,304017	176,138600	190,066700	73593,460491	70948,624171	11687,421822	0,000000
299,464900	176,138600	190,066700	74986,478264	71667,506653	11853,799301	0,000000
299,626342	176,163600	190,066700	75358,952347	71215,870261	12081,120247	0,000000
299,787207	176,188000	190,066700	73829,047373	69522,333727	11675,705923	0,000000
299,948133	176,188000	190,066700	71342,185869	66340,270030	11188,657614	0,000000
300,110087	176,213000	190,066700	67767,748905	62611,241781	10380,913218	0,000000
300,271002	176,238000	190,066700	63050,213219	57537,983609	9367,328365	0,000000
300,431635	176,238000	190,066700	57234,023795	52031,980707	8188,828928	0,000000
300,597335	176,262600	190,066700	50940,626382	45966,081050	6890,180310	0,000000
300,761461	176,262600	190,066700	44204,596713	39662,711280	5619,453637	0,000000
300,928378	176,287600	190,066700	37188,145228	33105,536136	4179,375221	0,000000
301,089254	176,313600	190,066700	31134,973751	28216,310426	3035,625314	0,000000
301,250503	176,313600	190,066700	26479,908972	23999,549304	1951,481988	0,000000
301,411133	176,338000	190,066700	22644,950909	21146,790104	1290,189897	0,000000
301,571744	176,363000	190,066700	20289,848373	19935,453998	864,414105	0,000000
301,733178	176,363000	190,066700	19418,552701	19858,440334	674,749379	0,000000
301,893561	176,388000	190,066700	20242,599256	21322,791358	905,693593	0,000000
302,054079	176,412600	190,066700	22853,659514	24180,720775	1404,126374	0,000000
302,214894	176,412600	190,066700	26692,301037	28500,293193	2225,576052	0,000000
302,375812	176,437600	190,066700	32445,826618	34358,246398	3379,965693	0,000000
302,536704	176,437600	190,066700	38785,413874	40530,110459	4632,496803	0,000000
302,698153	176,462600	190,066700	45265,187415	46664,407390	6060,223132	0,000000
302,859057	176,487000	190,066700	52523,352826	53076,319399	7442,714434	0,000000
303,018870	176,487000	190,066700	58563,104508	58925,998025	8745,113441	0,000000
303,179742	176,512000	190,066700	64400,235463	63830,417148	9704,598034	0,000000
303,342339	176,536600	190,066700	69870,676500	68122,220350	11101,140179	0,000000
303,503231	176,536600	190,066700	73155,651639	70355,894956	11580,217871	0,000000
303,664022	176,561600	190,066700	74963,674643	71965,990301	11945,294571	0,000000
303,825037	176,561600	190,066700	75599,459642	71402,474594	12039,083848	0,000000
303,985859	176,586600	190,066700	74436,106419	69133,306873	11898,608380	0,000000
304,147744	176,611600	190,066700	71374,420740	65821,305779	11010,131518	0,000000
304,310156	176,611600	190,066700	66572,249251	61342,977018	10216,364175	0,000000
304,470228	176,636000	190,066700	60358,210455	55052,877490	8948,884771	0,000000
304,632143	176,660000	190,066700	53568,378545	48225,494562	7397,839361	0,000000
304,793027	176,660000	190,066700	46405,644688	42030,626664	6156,863122	0,000000
304,953845	176,685000	190,066700	39157,677784	34913,973401	4673,923960	0,000000
305,114344	176,710600	190,066700	31994,965455	28473,560348	3084,121556	0,000000
305,274739	176,710600	190,066700	26864,894571	24442,966091	2082,549967	0,000000
305,436889	176,735000	190,066700	22501,635891	21133,540083	1284,350377	0,000000
305,597265	176,735000	190,066700	19927,362868	19715,903303	757,858733	0,000000
305,757618	176,759500	190,066700	19258,428553	19784,809135	704,670779	0,000000
305,920523	176,783500	190,066700	21036,075962	22436,966549	1080,578848	0,000000
306,082430	176,783500	190,066700	24391,685353	25922,933530	1746,293987	0,000000
306,242918	176,808500	190,066700	29525,924116	31141,544451	2757,962576	0,000000
306,403802	176,833000	190,066700	35636,778545	37569,943738	4070,711126	0,000000
306,564647	176,833000	190,066700	42916,718428	44286,687341	5550,643274	0,000000
306,727075	176,858000	190,066700	50580,918000	51347,272530	7080,994332	0,000000
306,887974	176,882500	190,066700	57932,358042	58257,600426	8693,890403	0,000000
307,048815	176,882500	190,066700	64757,445042	63554,858404	9862,133130	0,000000
307,209799	176,907000	190,066700	69665,016791	67644,917184	10792,554973	0,000000
307,370852	176,907000	190,066700	72978,517922	70439,974538	11606,852686	0,000000
307,533272	176,932000	190,066700	75384,394462	71454,784027	12058,555146	0,000000
307,694114	176,956400	190,066700	75168,585115	70569,690818	11814,414123	0,000000
307,854605	176,956400	190,066700	72227,947195	68068,957195	11358,961933	0,000000
308,016470	176,981500	190,066700	68615,876103	63762,822357	10653,975513	0,000000
308,302826	177,006500	190,066700	63577,707647	57952,117481	9518,040082	0,000000
334,321796	175,001000	190,076000	38271,816240	40298,038939	4629,611863	0,000000
334,482610	175,009700	190,076000	42619,823562	44286,017999	5492,982492	0,000000
334,643521	175,009700	190,076000	47326,265336	48493,809901	6406,132681	0,000000
334,803946	175,034000	190,076000	52366,975407	53070,581659	7400,981114	0,000000
334,964853	175,058700	190,076000	56820,103884	57425,938967	8268,726301	0,000000
335,125872	175,058700	190,076000	61215,390412	61415,686482	9205,177615	0,000000
335,287938	175,083700	190,076000	65781,447299	64555,336631	10081,100206	0,000000
335,451536	175,108000	190,076000	68912,930974	67976,647262	10870,996488	0,000000
335,613386	175,108000	190,076000	72011,263343	69248,052863	11248,089472	0,000000
335,773700	175,133000	190,076000	74055,511903	70949,594482	11849,129019	0,000000
335,934930	175,133000	190,076000	75206,771860	71554,677540	11993,496144	0,000000
336,096703	175,157000	190,076000	75203,475415	70900,420689	12115,411622	0,000000
336,257391	175,182700	190,076000	75155,508826	70467,818133	11783,135786	0,000000
336,417766	175,182700	190,076000	73758,114230	68593,101250	11628,997395	0,000000
336,578073	175,207700	190,076000	71682,071682	66659,175570	11176,407216	0,000000
336,738956	175,231600	190,076000	68655,905446	63197,033165	10531,942242	0,000000
336,900210	175,231600	190,076000	64709,856617	59641,903455	9935,976493	0,000000
337,060997	175,257000	190,076000	60385,435182	55298,992986	8850,671093	0,000000
337,221950	175,281700	190,076000	55232,576066	50080,320914	7740,716074	0,000000
337,383262	175,281700	190,076000	50173,419533	45206,748509	6855,523840	0,000000
337,543402	175,306700	190,076000	44977,957822	40765,263570	5733,751534	0,000000
337,705330	175,306700	190,076000	40005,918441	36058,256988	4676,026346	0,000000
337,865532	175,331700	190,076000	35485,119032	31764,394255	3799,494791	0,000000
338,027474	175,356000	190,076000	31282,597159	28155,557453	2923,450434	0,000000
338,189332	175,356000	190,076000	27294,079966	24690,576599	2173,399120	0,000000
338,350216	175,381000	190,076000	23686,835586	21938,576445	1479,177918	0,000000
338,511115	175,405600	190,076000	21473,952741	20626,681136	1029,488819	0,000000
338,672038	175,405600	190,076000	20064,412634	19498,189931	763,670783	0,000000
338,832937	175,431000	190,076000	19393,888171	19713,521207	648,486257	0,000000
338,993470	175,431000	190,076000	20001,063435	20826,381830	779,082070	0,000000
339,156368	175,455000	190,076000	21279,979642	22626,545370	1041,354260	0,000000
339,317251	175,480000	190,076000	23907,333413	25665,598837	1609,820443	0,000000
339,478289	175,480000	190,076000	27322,358191	29209,255014	2272,573617	0,000000
339,639188	175,505000	190,076000	31376,475828	33585,101842	3247,617792	0,000000
339,799633	175,529600	190,076000	36107,653300	38044,884987	4089,711340	0,000000
339,960467	175,529600	190,076000	41399,010590	42726,577042	5201,877350	0,000000
340,121278	175,554600	190,076000	46681,592147	47808,691427	6282,848101	0,000000
340,281707	175,579600	190,076000	52209,550962	53119,783519	7418,395337	0,000000
340,442329	175,579600	190,076000	56950,194568	57424,535679	8388,753341	0,000000
340,603174	175,604000	190,076000	62054,401594	61166,328417	9261,334563	0,000000
340,764081	175,604000	190,076000	66129,467384	64891,254807	10107,073491	0,000000
340,924934	175,629000	190,076000	69934,384886	68089,416057	10942,255780	0,000000
341,085830	175,653600	190,076000	71968,256529	69617,457373	11233,900675	0,000000
341,245994	175,653600	190,076000	74185,024680	70796,268816	11662,942356	0,000000
341,406477	175,678000	190,076000	74509,555987	71121,706600	11667,031615	0,000000
341,567457	175,702600	190,076000	74246,798659	69997,329169	11688,542596	0,000000
341,728295	175,702600	190,076000	72740,965941	68028,346491	11343,058079	0,000000
341,889271	175,727600	190,076000	69854,650190	64798,569994	10846,541622	0,000000
342,050671	175,752600	190,076000	66393,696865	61356,323986	9970,200861	0,000000
342,211477	175,752600	190,076000	62405,986691	57006,208437	9216,093463	0,000000
342,372496	175,777000	190,076000	57239,910379	52187,613734	8195,777263	0,000000
342,533376	175,777000	190,076000	51781,142545	47089,219229	7083,265871	0,000000
342,694302	175,802000	190,076000	46393,006762	41377,629681	5952,493063	0,000000
342,854797	175,826000	190,076000	40506,809135	36784,782623	4885,111624	0,000000
343,015600	175,826000	190,076000	34970,594499	31864,352568	3728,259190	0,000000
343,175560	175,851000	190,076000	30171,699799	27294,555486	2648,799526	0,000000
343,336494	175,876000	190,076000	26265,920747	24169,655387	1941,100244	0,000000
343,496449	175,876000	190,076000	22749,172275	21470,858873	1209,320137	0,000000
343,658330	175,900500	190,076000	20078,086108	19810,296914	777,427889	0,000000
343,818494	175,900500	190,076000	19429,657515	19487,674966	664,493204	0,000000
343,980341	175,925500	190,076000	19449,986947	20220,170097	648,053017	0,000000
344,140447	175,950500	190,076000	21222,424988	22419,416801	1018,255479	0,000000
344,300722	175,950500	190,076000	23776,645459	25624,267234	1561,946867	0,000000
344,461587	175,975000	190,076000	27749,455991	29479,519888	2371,340915	0,000000
344,622497	175,999500	190,076000	32091,531914	34236,042229	3305,575419	0,000000
344,784444	175,999500	190,076000	37782,065263	39257,688876	4445,935744	0,000000
344,945790	176,024500	190,076000	43164,420586	44841,943276	5571,060512	0,000000
345,107755	176,049500	190,076000	49273,624619	50259,020546	6687,216804	0,000000
345,268670	176,049500	190,076000	54888,783189	55715,599707	8005,366623	0,000000
345,429573	176,074000	190,076000	61069,699531	60003,073849	9061,707523	0,000000
345,590884	176,074000	190,076000	65878,397156	64482,372797	10023,623553	0,000000
345,751803	176,099000	190,076000	69783,155411	67956,238503	10799,399069	0,000000
345,912736	176,123500	190,076000	73101,458518	71026,148825	11561,342075	0,000000
346,073204	176,123500	190,076000	75744,392866	71507,861698	11935,597009	0,000000
346,233603	176,148500	190,076000	75200,114836	71444,006433	11884,953649	0,000000
346,396008	176,173000	190,076000	74261,839202	69738,938409	11696,816807	0,000000
346,556984	176,173000	190,076000	72884,924106	67570,919088	11360,896690	0,000000
346,718056	176,198000	190,076000	69646,311136	63951,828314	10745,755427	0,000000
346,878436	176,222500	190,076000	64923,844218	59652,428608	9799,942349	0,000000
347,038908	176,222500	190,076000	59757,689902	54135,305872	8685,773517	0,000000
347,199684	176,247500	190,076000	53935,287192	48834,152760	7479,049049	0,000000
347,360602	176,247500	190,076000	47532,598167	42709,871413	6280,456622	0,000000
347,521540	176,272500	190,076000	40489,013265	36420,051511	4857,544066	0,000000
347,682466	176,297500	190,076000	34543,711116	30910,158472	3584,398688	0,000000
347,844820	176,297500	190,076000	28655,230457	26104,705252	2472,269591	0,000000
348,007083	176,322000	190,076000	24311,560488	22709,963304	1613,770845	0,000000
348,167828	176,347000	190,076000	21187,776739	20326,929466	1017,154961	0,000000
348,328450	176,347000	190,076000	19606,816334	19640,700855	740,068755	0,000000
348,490519	176,372000	190,076000	19896,003357	20898,343929	807,356388	0,000000
348,651472	176,372000	190,076000	21823,988644	22972,296216	1137,554189	0,000000
348,814289	176,396400	190,076000	25073,223358	26783,914953	1911,459209	0,000000
348,974953	176,421400	190,076000	29916,553303	32023,699817	2954,778342	0,000000
349,135791	176,421400	190,076000	36004,217327	37589,753788	4050,387903	0,000000
349,296678	176,446500	190,076000	42906,358500	44619,108963	5537,047930	0,000000
349,458602	176,471000	190,076000	49935,296021	51416,554975	7087,396589	0,000000
349,619520	176,471000	190,076000	56493,564109	56923,762996	8127,686102	0,000000
349,779923	176,495400	190,076000	62515,953259	61854,302695	9367,213749	0,000000
349,940899	176,495400	190,076000	67978,517977	66286,046173	10499,010292	0,000000
350,101540	176,521000	190,076000	72412,412721	69652,576232	11228,723855	0,000000
350,262497	176,545400	190,076000	74706,626549	71754,648616	11967,685712	0,000000
350,423420	176,545400	190,076000	75695,557107	71840,662298	12122,852284	0,000000
350,585420	176,570400	190,076000	74948,797749	70757,197895	11983,196959	0,000000
350,746269	176,595000	190,076000	73505,694022	67961,575538	11620,970482	0,000000
350,907480	176,595000	190,076000	69048,180050	63400,239645	10626,546867	0,000000
351,068418	176,620000	190,076000	63770,913425	58436,563732	9437,695610	0,000000
351,229159	176,644400	190,076000	57260,815902	51991,170032	8188,586181	0,000000
351,390027	176,644400	190,076000	50235,309854	45460,695336	6857,886993	0,000000
351,551958	176,669400	190,076000	42892,312997	38324,772214	5354,863664	0,000000
351,712877	176,669400	190,076000	36042,388984	32024,108149	3918,419143	0,000000
351,873441	176,694400	190,076000	29232,828152	26586,304471	2624,160864	0,000000
352,034414	176,718400	190,076000	24434,358231	22669,036292	1556,553431	0,000000
352,196252	176,718400	190,076000	21211,879660	20227,107772	977,906708	0,000000
352,357221	176,744000	190,076000	19700,931732	19550,912922	707,781053	0,000000
352,517531	176,768400	190,076000	19798,826728	20775,973929	849,592385	0,000000
352,680324	176,768400	190,076000	22439,866412	23824,116811	1328,910706	0,000000
352,841697	176,793400	190,076000	26625,599639	28188,609879	2175,489485	0,000000
353,004325	176,818400	190,076000	32565,480391	34720,718075	3417,251639	0,000000
353,165159	176,818400	190,076000	39180,532358	40293,759814	4728,141475	0,000000
353,326139	176,843000	190,076000	46803,783165	48057,977092	6377,725885	0,000000
353,486479	176,843000	190,076000	54256,562681	54901,031575	7860,976868	0,000000
353,647406	176,868400	190,076000	61280,906870	61013,529451	9152,298332	0,000000
353,808309	176,892400	190,076000	66804,294194	66028,170226	10434,640949	0,000000
353,968715	176,892400	190,076000	71985,400170	69617,672552	11205,238163	0,000000
354,131177	176,918000	190,076000	74568,607832	71413,204203	11790,646027	0,000000
354,291611	176,942400	190,076000	75542,347697	71419,694718	12044,537929	0,000000
354,452860	176,942400	190,076000	74347,297033	69815,040437	11880,844223	0,000000
354,614911	176,966300	190,076000	71147,007074	65561,440847	11088,072873	0,000000
354,775721	176,991300	190,076000	65855,830737	60617,404214	9923,852165	0,000000
354,937148	176,991300	190,076000	59584,227150	54568,510908	8598,261275	0,000000
355,229013	177,016400	190,076000	53281,786836	47997,553795	7389,321516	0,000000
381,368761	175,001000	190,085500	35118,656584	37091,406527	3822,685775	0,000000
381,531192	175,006000	190,085500	39179,818777	40678,612450	4735,671441	0,000000
381,692034	175,030000	190,085500	43443,459468	44595,620096	5529,909228	0,000000
381,852163	175,030000	190,085500	47945,329881	48954,705247	6384,724271	0,000000
382,012920	175,055000	190,085500	52301,345601	52646,154036	7335,085917	0,000000
382,173807	175,055000	190,085500	56302,794434	56313,550679	8151,696855	0,000000
382,335746	175,079500	190,085500	60432,600751	60114,887313	8840,357378	0,000000
382,496349	175,104500	190,085500	64424,668396	62986,628073	9715,240302	0,000000
382,656505	175,104500	190,085500	66879,755975	65511,441382	10105,130755	0,000000
382,817227	175,129000	190,085500	69299,467753	67368,711045	10826,550867	0,000000
382,977676	175,154000	190,085500	71018,664370	68564,237355	11078,485724	0,000000
383,138717	175,154000	190,085500	72165,143108	69359,889732	11379,001677	0,000000
383,300976	175,179000	190,085500	72569,471656	69356,386188	11400,632878	0,000000
383,461910	175,203500	190,085500	71991,436763	67987,985034	11386,400712	0,000000
383,622389	175,203500	190,085500	70500,596982	65906,824499	11002,216260	0,000000
383,783073	175,228000	190,085500	68222,307625	63582,852173	10415,308203	0,000000
383,944034	175,228000	190,085500	65251,559041	60739,213466	9755,239437	0,000000
384,103524	175,252500	190,085500	62003,690613	57104,351802	9273,887091	0,000000
384,265020	175,277000	190,085500	57391,430713	52696,067184	8238,875377	0,000000
384,425438	175,277000	190,085500	53874,025010	48568,921798	7508,749602	0,000000
384,588011	175,302000	190,085500	48203,884195	43807,369548	6398,309360	0,000000
384,748911	175,327000	190,085500	43912,589851	39821,459795	5608,299084	0,000000
384,909829	175,327000	190,085500	39058,691457	35302,530507	4513,544478	0,000000
385,070282	175,351500	190,085500	34586,518949	31459,822959	3618,111076	0,000000
385,230619	175,351500	190,085500	30097,941053	27355,869477	2756,739189	0,000000
385,391318	175,376500	190,085500	26428,184624	24439,123689	2003,686383	0,000000
385,551901	175,401500	190,085500	23281,149362	21873,351443	1379,240615	0,000000
385,712785	175,401500	190,085500	21085,448642	20176,911157	939,283255	0,000000
385,873496	175,426000	190,085500	19571,939368	19329,436087	689,017257	0,000000
386,034364	175,450400	190,085500	19196,121114	19615,800866	558,035714	0,000000
386,195579	175,450400	190,085500	19790,719445	20976,338583	815,448456	0,000000
386,356952	175,475400	190,085500	21341,822898	22651,855867	1082,633909	0,000000
386,517612	175,500000	190,085500	23839,606830	25639,969750	1584,842776	0,000000
386,678523	175,500000	190,085500	27373,957207	29307,890749	2304,277589	0,000000
386,840119	175,525000	190,085500	30931,584243	33154,148934	3100,577171	0,000000
387,002073	175,525000	190,085500	36238,871965	37514,732838	4057,893426	0,000000
387,162753	175,550500	190,085500	41051,920348	42470,210520	5059,825219	0,000000
387,324122	175,575000	190,085500	46131,028173	47677,383802	6218,356291	0,000000
387,484482	175,575000	190,085500	52073,097779	52616,506822	7400,088767	0,000000
387,645181	175,599400	190,085500	57405,836444	57841,564611	8583,459296	0,000000
387,806126	175,625000	190,085500	61993,034361	61452,245371	9193,412836	0,000000
387,966902	175,625000	190,085500	66105,710104	64968,116637	10252,176800	0,000000
388,127829	175,649400	190,085500	69990,626187	67812,491480	10992,821602	0,000000
388,288951	175,649400	190,085500	71956,306812	69122,008812	11317,994644	0,000000
388,449835	175,674000	190,085500	73827,748568	70713,600125	11636,191567	0,000000
388,612078	175,699000	190,085500	74045,970422	70693,722880	11693,709955	0,000000
388,773004	175,699000	190,085500	73541,222330	69365,467289	11535,561709	0,000000
388,933480	175,723400	190,085500	72088,594963	67868,759734	11279,351397	0,000000
389,094891	175,747400	190,085500	69155,116957	64343,354394	10760,252361	0,000000
389,255882	175,747400	190,085500	65893,878956	60737,180472	10048,340207	0,000000
389,416308	175,772400	190,085500	61255,649318	56097,286976	9141,597085	0,000000
389,577253	175,797400	190,085500	56344,010861	51407,294465	7945,448016	0,000000
389,737263	175,797400	190,085500	50804,482976	46109,505627	6922,538290	0,000000
389,899094	175,821300	190,085500	45229,500293	40638,578996	5848,885607	0,000000
390,062088	175,846300	190,085500	39097,856687	35286,777958	4576,343339	0,000000
390,222687	175,846300	190,085500	33603,838326	30643,280080	3445,125286	0,000000
390,383563	175,871300	190,085500	29647,695268	26691,383331	2600,324310	0,000000
390,546021	175,871300	190,085500	25218,975912	23322,235465	1772,164783	0,000000
390,706874	175,896000	190,085500	21911,045551	20715,282824	1111,229372	0,000000
390,866803	175,920300	190,085500	19693,408642	19636,896246	718,404152	0,000000
391,028134	175,920300	190,085500	19085,412449	19618,605845	558,474117	0,000000
391,188244	175,945000	190,085500	19876,448503	20456,139605	683,262579	0,000000
391,349139	175,969300	190,085500	21328,777782	22768,020518	1053,291960	0,000000
391,510127	175,969300	190,085500	24235,609938	26208,427783	1696,146857	0,000000
391,670587	175,994300	190,085500	28345,769078	30062,172282	2518,576336	0,000000
391,831255	175,994300	190,085500	32941,314232	35091,436029	3471,318099	0,000000
391,993102	176,019300	190,085500	38426,845220	40058,425533	4582,619167	0,000000
392,154293	176,044000	190,085500	44023,447996	45275,346831	5620,895441	0,000000
392,315801	176,044000	190,085500	49793,425791	50376,811084	6867,584154	0,000000
392,477131	176,069000	190,085500	55782,783297	56240,684524	8108,986618	0,000000
392,638985	176,093000	190,085500	60859,428510	60770,902375	9212,823316	0,000000
392,801009	176,093000	190,085500	65820,170734	64190,173916	9959,821607	0,000000
392,961942	176,118000	190,085500	68964,484189	67268,371767	10673,678494	0,000000
393,122156	176,143000	190,085500	71945,712363	69552,077578	11312,626848	0,000000
393,282559	176,143000	190,085500	72783,129189	69647,760978	11402,741673	0,000000
393,443427	176,167000	190,085500	72318,556104	68660,242586	11246,239853	0,000000
393,604384	176,167000	190,085500	71056,114422	66550,517963	10886,731963	0,000000
393,765345	176,191700	190,085500	68627,963349	63240,404997	10618,331840	0,000000
393,925721	176,216700	190,085500	64483,617874	59271,526501	9664,825637	0,000000
394,086293	176,216700	190,085500	60031,616266	54776,875752	8783,836877	0,000000
394,247153	176,241000	190,085500	54022,777412	49184,824997	7463,632752	0,000000
394,408268	176,266000	190,085500	48103,462781	43738,732354	6412,258431	0,000000
394,569229	176,266000	190,085500	41672,368120	37692,625830	5063,658964	0,000000
394,729612	176,290700	190,085500	35444,502062	32036,302721	3743,621674	0,000000
394,891489	176,315000	190,085500	29581,336924	26934,999432	2608,576707	0,000000
395,053374	176,315000	190,085500	25026,202403	23089,378695	1700,439712	0,000000
395,214227	176,340700	190,085500	21522,588526	20701,837920	1041,514827	0,000000
395,374556	176,340700	190,085500	19835,355901	19371,754404	627,906187	0,000000
395,534844	176,365000	190,085500	18890,621726	19796,019261	560,373922	0,000000
395,695808	176,390000	190,085500	20140,127281	21377,900334	789,839043	0,000000
395,856707	176,390000	190,085500	22943,210636	24488,588335	1353,262122	0,000000
396,017522	176,414700	190,085500	26589,315929	28806,827097	2155,827964	0,000000
396,178051	176,439000	190,085500	31904,665490	34281,086397	3158,534116	0,000000
396,338862	176,439000	190,085500	38278,687451	39857,491734	4518,460843	0,000000
396,499384	176,464000	190,085500	44946,331186	46228,618590	5835,794775	0,000000
396,660287	176,464000	190,085500	51767,506039	51982,624569	7256,408996	0,000000
396,821090	176,488700	190,085500	57505,675282	57525,669499	8378,345955	0,000000
396,981512	176,513700	190,085500	62445,118706	61893,169689	9417,099381	0,000000
397,142450	176,513700	190,085500	67124,353676	65289,762760	10400,370454	0,000000
397,302856	176,538700	190,085500	70433,952143	67434,839982	10845,617554	0,000000
397,463747	176,563000	190,085500	71832,194314	68492,555934	11239,965620	0,000000
397,624716	176,563000	190,085500	71938,054259	68103,303307	11290,016670	0,000000
397,785569	176,588000	190,085500	70094,879214	66337,393177	11053,284244	0,000000
397,947758	176,613000	190,085500	67374,366090	62546,788812	10330,665054	0,000000
398,108592	176,613000	190,085500	62315,974376	57516,166953	9205,078521	0,000000
398,269110	176,637600	190,085500	56455,488486	51696,011635	8082,246843	0,000000
398,429385	176,637600	190,085500	49899,970692	45210,698676	6694,877982	0,000000
398,589830	176,662000	190,085500	43569,358782	39791,655334	5506,836092	0,000000
398,750325	176,687000	190,085500	36663,090538	33249,898903	4029,987051	0,000000
398,911209	176,687000	190,085500	30121,726839	27485,144255	2722,624905	0,000000
399,071573	176,712000	190,085500	25025,139700	23250,028062	1767,397116	0,000000
399,231718	176,736600	190,085500	21547,504720	20607,632213	1008,662517	0,000000
399,392417	176,736600	190,085500	19442,059954	19271,299655	559,970709	0,000000
399,552326	176,761600	190,085500	19259,888895	19685,667218	548,866965	0,000000
399,713245	176,761600	190,085500	20794,576396	22126,676162	916,730328	0,000000
399,874667	176,786000	190,085500	24285,373801	25695,516961	1661,872460	0,000000
400,035948	176,810600	190,085500	29168,270049	31190,448083	2702,114318	0,000000
400,196932	176,810600	190,085500	35332,636830	37214,656700	3895,450684	0,000000
400,357561	176,835000	190,085500	42425,448954	43710,018448	5330,039249	0,000000
400,518645	176,860000	190,085500	49244,327418	50760,470503	6754,705321	0,000000
400,679918	176,860000	190,085500	56133,530796	56602,414752	8163,330976	0,000000
400,840852	176,884600	190,085500	62756,675039	62103,119671	9284,172556	0,000000
401,001401	176,909000	190,085500	67470,065157	65826,032191	10485,139953	0,000000
401,164799	176,909000	190,085500	71403,523420	68600,423539	11016,569637	0,000000
401,325706	176,934000	190,085500	72806,563962	68769,011264	11443,446218	0,000000
401,486112	176,934000	190,085500	71893,907909	68222,106220	11249,037135	0,000000
401,646414	176,958500	190,085500	69660,106575	64288,512795	10699,183414	0,000000
401,808838	176,983000	190,085500	65100,669102	60017,836632	9795,714346	0,000000
401,969618	176,983000	190,085500	59740,336693	55148,537061	8834,231570	0,000000
402,253325	177,008000	190,085500	53437,175166	49012,812680	7450,991987	0,000000
428,250249	175,001000	190,095000	35287,121776	36835,975194	3816,049072	0,000000
428,412746	175,001000	190,095000	38764,709077	40093,068720	4503,815142	0,000000
428,573091	175,015500	190,095000	43094,709226	44092,225473	5408,360144	0,000000
428,735792	175,039400	190,095000	47277,942393	48232,279015	6293,012422	0,000000
428,896703	175,039400	190,095000	51198,956337	52159,335326	7134,463430	0,000000
429,057229	175,065500	190,095000	55691,548807	55484,219045	7888,550619	0,000000
429,217720	175,090500	190,095000	59763,170511	59474,664506	8790,176293	0,000000
429,378334	175,090500	190,095000	63108,381182	62139,591907	9475,344390	0,000000
429,538536	175,115000	190,095000	66157,631072	64645,743596	10249,469159	0,000000
429,700918	175,139400	190,095000	67972,475910	66028,624111	10430,813662	0,000000
429,861825	175,139400	190,095000	69424,113493	66606,310787	10634,362827	0,000000
430,022735	175,164400	190,095000	70302,046875	67425,519728	11038,980247	0,000000
430,183180	175,164400	190,095000	70104,105920	66390,665642	10895,020874	0,000000
430,344237	175,189400	190,095000	69162,493289	65227,127847	10727,651143	0,000000
430,505187	175,214000	190,095000	67757,125212	63408,515233	10402,527053	0,000000
430,666074	175,214000	190,095000	65366,671445	61145,921049	9948,088075	0,000000
430,826269	175,239000	190,095000	62561,152946	57942,295559	9244,665069	0,000000
430,986502	175,263400	190,095000	58998,994875	54171,614680	8387,244618	0,000000
431,148660	175,263400	190,095000	54624,915611	50194,428440	7735,275918	0,000000
431,309529	175,288000	190,095000	50289,170417	45972,081131	6795,418320	0,000000
431,472992	175,313000	190,095000	45628,772141	41230,735791	5686,971834	0,000000
431,634349	175,313000	190,095000	40702,008567	37631,285840	4918,516726	0,000000
431,795399	175,338000	190,095000	36219,941770	33022,890579	3956,974523	0,000000
431,956332	175,338000	190,095000	31989,297992	29627,115338	3060,239881	0,000000
432,117805	175,362400	190,095000	27950,668092	25841,688866	2246,671014	0,000000
432,278073	175,387000	190,095000	24821,513059	22880,316709	1563,462560	0,000000
432,440732	175,387000	190,095000	21972,533764	21005,557080	1075,514883	0,000000
432,602617	175,411000	190,095000	20048,987440	19701,802311	652,402826	0,000000
432,764009	175,436000	190,095000	19198,359567	19246,598576	462,481920	0,000000
432,924850	175,436000	190,095000	19052,181830	19732,754219	417,571533	0,000000
433,085102	175,460300	190,095000	19685,740155	20840,227113	664,891820	0,000000
433,246818	175,485000	190,095000	21737,826943	23057,724513	1005,199770	0,000000
433,409677	175,485000	190,095000	24245,350780	26101,178966	1630,282999	0,000000
433,570614	175,510000	190,095000	27762,741622	29647,500850	2377,270710	0,000000
433,732064	175,510000	190,095000	31885,441013	33609,956748	3179,455541	0,000000
433,892983	175,534300	190,095000	36182,825927	38115,362281	4008,707167	0,000000
434,054906	175,558300	190,095000	41107,999353	42364,142787	5064,996080	0,000000
434,215832	175,558300	190,095000	46150,436070	47284,451579	5949,739910	0,000000
434,380096	175,583300	190,095000	51298,869772	52159,953397	7069,870946	0,000000
434,540195	175,608300	190,095000	56268,030534	56428,173006	8228,383281	0,000000
434,701606	175,608300	190,095000	60133,443483	59756,575372	8907,722081	0,000000
434,862528	175,633000	190,095000	63916,377731	63137,087784	9506,722529	0,000000
435,023466	175,656700	190,095000	67178,049123	65628,910087	10345,788591	0,000000
435,184885	175,656700	190,095000	69176,560355	67122,403854	10712,165158	0,000000
435,345784	175,681700	190,095000	70255,871002	67654,314530	10964,691294	0,000000
435,506529	175,681700	190,095000	70710,321096	66972,032117	10959,283751	0,000000
435,666951	175,706000	190,095000	69736,198044	65681,444992	10794,931404	0,000000
435,827854	175,731000	190,095000	68178,742148	63563,923050	10385,457745	0,000000
435,988268	175,731000	190,095000	64926,197975	60956,112786	9868,541528	0,000000
436,149602	175,756000	190,095000	61707,450767	56687,653304	9033,644969	0,000000
436,311495	175,780000	190,095000	57652,160745	52666,691842	8210,193777	0,000000
436,473360	175,780000	190,095000	52819,839448	47727,860471	7183,189840	0,000000
436,635757	175,805000	190,095000	47068,189320	43017,082938	6152,242750	0,000000
436,796691	175,830700	190,095000	42175,691812	38037,623971	5057,638472	0,000000
436,957047	175,830700	190,095000	36412,705099	33246,382917	4045,856122	0,000000
437,117731	175,855000	190,095000	31568,052441	29063,678257	3034,204884	0,000000
437,280859	175,855000	190,095000	27365,423616	25461,205266	2119,100133	0,000000
437,442044	175,879000	190,095000	23515,128009	22243,522111	1347,488348	0,000000
437,602762	175,904700	190,095000	20786,608290	20160,208943	831,864488	0,000000
437,763784	175,904700	190,095000	19373,974141	19380,117296	539,829719	0,000000
437,924764	175,928600	190,095000	18882,658260	19541,016199	470,914138	0,000000
438,085082	175,954000	190,095000	19707,494978	20993,689464	678,610416	0,000000
438,246039	175,954000	190,095000	21400,089958	23038,686787	1085,483976	0,000000
438,408405	175,978000	190,095000	24693,252466	26217,874311	1670,475056	0,000000
438,568804	176,003700	190,095000	28508,905656	30278,844484	2492,425851	0,000000
438,728929	176,003700	190,095000	33286,005977	35065,514584	3454,703856	0,000000
438,889640	176,028000	190,095000	38874,058611	40340,408761	4638,438849	0,000000
439,050400	176,028000	190,095000	44320,984473	45328,594234	5661,843857	0,000000
439,212620	176,052600	190,095000	49792,802501	50467,363637	6747,132355	0,000000
439,373485	176,077600	190,095000	55534,439815	55551,349488	7953,695167	0,000000
439,536101	176,077600	190,095000	60579,502297	59914,026960	8851,504908	0,000000
439,697793	176,102000	190,095000	64735,466290	63927,823897	9989,180058	0,000000
439,858527	176,126000	190,095000	68069,463128	66543,435233	10649,104392	0,000000
440,020777	176,126000	190,095000	70433,597124	68067,892006	11030,566479	0,000000
440,181684	176,151600	190,095000	71384,774260	68242,135335	11223,600680	0,000000
440,343773	176,176000	190,095000	71430,095189	67402,033611	10971,077497	0,000000
440,504688	176,176000	190,095000	70024,554454	65606,826853	10818,093863	0,000000
440,665129	176,201000	190,095000	67703,863861	62713,160685	10312,320056	0,000000
440,827556	176,201000	190,095000	63474,177833	58617,715306	9315,812812	0,000000
440,987924	176,225600	190,095000	58921,923264	53937,390973	8663,151062	0,000000
441,148469	176,250600	190,095000	53095,619590	48358,916616	7431,059238	0,000000
441,308880	176,250600	190,095000	47510,057783	43045,844364	6158,439862	0,000000
441,469594	176,275000	190,095000	41214,505588	37079,874157	4957,857823	0,000000
441,630097	176,299600	190,095000	35117,691431	31703,182196	3764,675757	0,000000
441,791704	176,299600	190,095000	29601,191608	26954,278965	2560,442239	0,000000
441,952276	176,324600	190,095000	24921,837422	23201,335701	1684,272518	0,000000
442,114588	176,324600	190,095000	21642,614461	20627,036050	991,253179	0,000000
442,275472	176,349000	190,095000	19548,730601	19472,641576	650,215297	0,000000
442,436699	176,373500	190,095000	19231,270678	19637,737956	540,678171	0,000000
442,597667	176,373500	190,095000	20468,954521	21477,012056	821,836219	0,000000
442,759521	176,398000	190,095000	22735,665760	24624,966476	1341,341766	0,000000
442,919920	176,423500	190,095000	27364,582683	29177,782251	2320,679499	0,000000
443,081354	176,423500	190,095000	32411,868922	34238,245332	3333,691671	0,000000
443,242134	176,448000	190,095000	38774,504732	40451,389757	4667,586389	0,000000
443,404662	176,472500	190,095000	45101,878752	46186,248237	5817,198373	0,000000
443,565607	176,472500	190,095000	51752,752739	52325,579160	7242,986432	0,000000
443,726518	176,497500	190,095000	57467,263538	57340,482261	8449,780015	0,000000
443,888834	176,497500	190,095000	63179,878118	62249,408471	9485,769064	0,000000
444,050029	176,522000	190,095000	67131,742998	65431,163447	10291,159832	0,000000
444,210609	176,546500	190,095000	69781,874305	67391,233959	10745,932211	0,000000
444,372875	176,546500	190,095000	71674,370397	68300,912728	11228,370832	0,000000
444,533428	176,571500	190,095000	71270,889059	67511,957258	11261,374142	0,000000
444,694404	176,595400	190,095000	69821,229814	65508,868608	10735,582511	0,000000
444,855272	176,595400	190,095000	66832,735235	62046,670853	10040,205400	0,000000
445,016168	176,621000	190,095000	62036,126650	57025,132200	9184,389765	0,000000
445,177075	176,645500	190,095000	55458,885982	51305,039238	7838,301893	0,000000
445,338009	176,645500	190,095000	49289,426452	45008,432552	6514,054957	0,000000
445,498473	176,670500	190,095000	42729,920464	38814,970233	5304,722876	0,000000
445,659122	176,670500	190,095000	35524,885359	32433,655981	3824,963275	0,000000
445,820852	176,695000	190,095000	29233,565471	26778,605513	2479,387420	0,000000
445,981921	176,720000	190,095000	24787,243277	23018,975465	1606,957542	0,000000
446,142227	176,720000	190,095000	21103,606474	20403,087843	856,532703	0,000000
446,303138	176,744400	190,095000	19326,255236	19262,474752	560,960888	0,000000
446,463679	176,769000	190,095000	19624,014937	20075,495945	557,802474	0,000000
446,625117	176,769000	190,095000	21141,933901	22408,138002	939,318278	0,000000
446,786109	176,793400	190,095000	24673,404088	26415,761110	1687,812336	0,000000
446,946931	176,818000	190,095000	29981,574666	31690,189625	2632,190614	0,000000
447,107934	176,818000	190,095000	35753,440223	37161,467050	3864,012554	0,000000
447,269842	176,842400	190,095000	42670,906079	43947,304713	5369,414088	0,000000
447,430822	176,867400	190,095000	49561,154082	50303,795728	6757,501391	0,000000
447,591691	176,867400	190,095000	56512,200038	57003,771019	8210,543159	0,000000
447,752605	176,892000	190,095000	62499,350361	61647,023497	9319,389666	0,000000
447,913786	176,892000	190,095000	67230,183610	65573,066518	10378,261323	0,000000
448,074739	176,916300	190,095000	70292,467133	67500,040342	10795,488164	0,000000
448,235438	176,941000	190,095000	71210,441315	68335,124796	11159,644313	0,000000
448,396287	176,941000	190,095000	71037,174100	66955,266955	11015,231255	0,000000
448,557236	176,965000	190,095000	68714,049167	64233,885469	10596,541027	0,000000
448,718170	176,990000	190,095000	64226,962139	59276,012008	9507,270458	0,000000
448,878630	176,990000	190,095000	59344,848547	53867,254152	8580,870306	0,000000
449,155526	177,014300	190,095000	53233,788163	48467,100042	7406,640816	0,000000
475,300526	175,001000	190,104700	36683,380815	38082,166296	4071,299462	0,000000
475,460940	175,002400	190,104700	40169,375364	41908,793550	4733,840092	0,000000
475,621531	175,027000	190,104700	44104,338025	45815,049876	5686,461625	0,000000
475,782392	175,027000	190,104700	48526,084424	49346,187253	6439,268924	0,000000
475,943198	175,051400	190,104700	52771,148135	53176,163719	7391,726538	0,000000
476,104159	175,076000	190,104700	56875,669409	56584,680469	8183,776023	0,000000
476,264885	175,076000	190,104700	60347,723627	59804,369384	8854,519210	0,000000
476,425007	175,101000	190,104700	64110,646058	62438,617898	9532,029234	0,000000
476,586249	175,101000	190,104700	66093,083832	64757,676099	10020,549460	0,000000
476,747067	175,125400	190,104700	68445,484569	65855,010431	10487,378656	0,000000
476,908008	175,150400	190,104700	69369,551701	66349,476883	10557,204572	0,000000
477,069374	175,150400	190,104700	69463,083390	66356,776891	10754,427042	0,000000
477,236791	175,175400	190,104700	69562,151252	65508,339094	10580,496025	0,000000
477,398706	175,200400	190,104700	67928,724143	64131,646269	10345,683560	0,000000
477,559590	175,200400	190,104700	66588,362674	62441,862744	10104,980372	0,000000
477,720231	175,225000	190,104700	64731,060285	59238,331319	9383,444060	0,000000
477,882555	175,250000	190,104700	60906,920007	56204,692874	8939,858409	0,000000
478,044683	175,250000	190,104700	56859,113679	52567,170135	8226,732807	0,000000
478,206556	175,274400	190,104700	52750,853596	47908,122287	7170,322413	0,000000
478,366866	175,274400	190,104700	48166,739280	43721,862244	6349,051852	0,000000
478,530984	175,299000	190,104700	43267,331584	39784,019329	5433,967118	0,000000
478,691991	175,324000	190,104700	39023,395099	35270,479372	4458,848798	0,000000
478,852759	175,324000	190,104700	34381,029554	31373,583626	3495,098286	0,000000
479,013701	175,348000	190,104700	30185,656162	27946,834127	2691,660695	0,000000
479,174619	175,373000	190,104700	26076,213321	24461,192242	1903,143298	0,000000
479,335191	175,373000	190,104700	23327,639032	22100,719823	1271,590466	0,000000
479,497688	175,398000	190,104700	21300,372631	20587,017545	868,333188	0,000000
479,658137	175,422300	190,104700	19612,756774	19555,698117	556,707438	0,000000
479,819059	175,422300	190,104700	18702,865530	19227,445923	423,965413	0,000000
479,979204	175,447000	190,104700	19411,361531	20428,253843	526,218590	0,000000
480,140703	175,447000	190,104700	20679,576765	21821,426754	730,110515	0,000000
480,300856	175,471300	190,104700	22793,311992	24667,550800	1203,597022	0,000000
480,461670	175,496300	190,104700	25813,265152	27203,192448	1865,287047	0,000000
480,621857	175,496300	190,104700	29568,835499	31283,889817	2579,540670	0,000000
480,784219	175,521000	190,104700	33573,121439	36032,434663	3523,292987	0,000000
480,946647	175,546000	190,104700	38814,468965	40037,910747	4456,335431	0,000000
481,107180	175,546000	190,104700	43606,552197	44798,855635	5485,983113	0,000000
481,269188	175,570000	190,104700	48637,181065	49168,414261	6471,594077	0,000000
481,432582	175,595000	190,104700	54034,394853	54204,924147	7654,954348	0,000000
481,593154	175,595000	190,104700	58172,327702	57594,579334	8346,538093	0,000000
481,753565	175,619700	190,104700	61626,313579	60692,967235	9204,646214	0,000000
481,914445	175,619700	190,104700	65084,676925	63504,712778	9830,546153	0,000000
482,075378	175,644000	190,104700	67964,240354	65976,055675	10388,380268	0,000000
482,236316	175,669000	190,104700	69056,420439	66247,400389	10709,917024	0,000000
482,396980	175,669000	190,104700	69668,749899	66852,419186	10843,951706	0,000000
482,558014	175,694000	190,104700	69642,919538	65930,698814	10803,376324	0,000000
482,718552	175,719000	190,104700	68125,824723	63963,997652	10442,346398	0,000000
482,879000	175,719000	190,104700	66077,971451	61665,264552	10001,107034	0,000000
483,039846	175,743700	190,104700	62385,103481	58016,051434	9214,825973	0,000000
483,200210	175,768000	190,104700	58506,011077	53897,840644	8342,563825	0,000000
483,361294	175,768000	190,104700	54285,192534	49609,376798	7583,046754	0,000000
483,522181	175,793000	190,104700	49059,998616	44501,856935	6488,892990	0,000000
483,684594	175,793000	190,104700	44018,826780	39906,025687	5470,815793	0,000000
483,845508	175,817700	190,104700	38652,098833	35338,293283	4285,199386	0,000000
484,006404	175,842000	190,104700	33405,278434	30482,124410	3250,596468	0,000000
484,167334	175,842000	190,104700	28978,796518	26628,271950	2339,774047	0,000000
484,327744	175,866700	190,104700	25008,480362	23360,646723	1630,853620	0,000000
484,491623	175,892000	190,104700	21830,365926	20941,624907	988,249628	0,000000
484,652549	175,892000	190,104700	19832,376791	19964,587512	550,365559	0,000000
484,813179	175,916700	190,104700	19005,347276	19392,110870	402,172502	0,000000
484,974602	175,916700	190,104700	19237,268965	20018,120345	466,979747	0,000000
485,136706	175,941700	190,104700	20390,432738	21901,117176	756,865086	0,000000
485,298233	175,966700	190,104700	23056,211719	24609,652633	1193,826674	0,000000
485,460418	175,966700	190,104700	26372,185760	28060,748677	1983,185933	0,000000
485,620893	175,991700	190,104700	30595,469797	32637,018829	2850,610209	0,000000
485,781750	176,016000	190,104700	35471,973481	37102,126388	3868,537395	0,000000
485,942603	176,016000	190,104700	40645,173933	42182,912505	4869,121234	0,000000
486,102925	176,040600	190,104700	46307,602597	47730,265571	6079,914733	0,000000
486,263955	176,065000	190,104700	51583,962393	52030,240941	7191,920899	0,000000
486,424920	176,065000	190,104700	56752,198701	56519,554229	8165,590654	0,000000
486,586358	176,089600	190,104700	61352,770773	60521,816382	8963,585434	0,000000
486,747053	176,089600	190,104700	64780,274280	63293,205845	9728,708199	0,000000
486,906905	176,114600	190,104700	67313,208790	65371,645506	10324,530056	0,000000
487,068597	176,139000	190,104700	68980,250247	66528,298527	10595,825032	0,000000
487,229331	176,139000	190,104700	69543,632893	66001,895134	10699,079633	0,000000
487,390057	176,164000	190,104700	68679,734516	64779,550286	10453,355998	0,000000
487,550929	176,188000	190,104700	66938,907657	62703,048547	10200,750429	0,000000
487,711859	176,188000	190,104700	63925,604121	59015,814118	9405,501331	0,000000
487,872743	176,213000	190,104700	59475,127615	54997,032935	8516,225402	0,000000
488,035182	176,238600	190,104700	54367,860208	49945,085462	7569,968107	0,000000
488,196078	176,238600	190,104700	48820,225280	44511,202154	6386,299658	0,000000
488,356484	176,262600	190,104700	43077,179368	39372,884376	5392,552693	0,000000
488,517406	176,262600	190,104700	37055,621825	33717,014649	3952,118476	0,000000
488,678325	176,287600	190,104700	31556,581219	28841,408384	3024,204397	0,000000
488,839232	176,313000	190,104700	26396,086599	24807,785596	1911,188912	0,000000
489,001340	176,313000	190,104700	22742,497830	21561,791081	1187,558046	0,000000
489,162143	176,338000	190,104700	20231,330568	19810,645636	662,944079	0,000000
489,322819	176,362600	190,104700	19216,731001	19365,268350	431,758825	0,000000
489,483036	176,362600	190,104700	19249,519071	20229,918802	526,897255	0,000000
489,644629	176,387600	190,104700	21074,536656	22470,784002	890,538033	0,000000
489,805535	176,387600	190,104700	24174,500213	25791,921958	1499,092553	0,000000
489,966458	176,411600	190,104700	28687,592578	30139,642657	2392,425369	0,000000
490,126910	176,437000	190,104700	34381,878960	35918,292421	3690,631734	0,000000
490,287813	176,437000	190,104700	40406,174516	41708,409905	4820,191640	0,000000
490,450638	176,462000	190,104700	46217,184652	47417,267181	5922,426211	0,000000
490,611595	176,487000	190,104700	52588,181050	53110,735418	7233,535695	0,000000
490,772451	176,487000	190,104700	57828,035095	57191,446962	8320,237660	0,000000
490,933612	176,511600	190,104700	62656,459928	61267,281786	9250,192824	0,000000
491,093811	176,536600	190,104700	66196,015088	64283,702954	10055,110484	0,000000
491,254899	176,536600	190,104700	68213,947161	66074,061230	10334,214275	0,000000
491,415363	176,561000	190,104700	69422,637086	66155,934362	10662,079765	0,000000
491,575877	176,561000	190,104700	68793,025049	64704,813792	10501,303407	0,000000
491,737234	176,585500	190,104700	66913,422083	62530,941743	10153,294920	0,000000
491,898176	176,610000	190,104700	62566,069608	58301,493754	9293,071044	0,000000
492,059083	176,610000	190,104700	57608,013103	53396,860582	8263,205103	0,000000
492,219458	176,635600	190,104700	51988,942561	48036,440480	7094,135592	0,000000
492,380373	176,660000	190,104700	45709,309465	41646,908217	5751,100746	0,000000
492,541396	176,660000	190,104700	38898,499946	35670,259015	4396,914793	0,000000
492,702387	176,684500	190,104700	33007,089900	30173,741333	3193,565557	0,000000
492,863240	176,709500	190,104700	27442,247080	25132,400017	2028,534357	0,000000
493,024128	176,709500	190,104700	22848,874692	21909,869315	1184,130348	0,000000
493,184546	176,734500	190,104700	20293,991723	20025,534311	667,286382	0,000000
493,344864	176,734500	190,104700	19216,442886	19440,203916	390,424417	0,000000
493,507642	176,759500	190,104700	19559,292918	20210,688646	522,631457	0,000000
493,668641	176,784000	190,104700	21747,535539	23382,382584	1030,514201	0,000000
493,829563	176,784000	190,104700	25635,374559	27465,320866	1895,219256	0,000000
493,990478	176,809000	190,104700	30978,584136	32865,674752	2960,594487	0,000000
494,151377	176,833500	190,104700	36804,158058	38682,446648	4211,547248	0,000000
494,311953	176,833500	190,104700	43615,264072	44904,339657	5474,335922	0,000000
494,473630	176,858500	190,104700	50581,199348	50750,333964	6877,885955	0,000000
494,634513	176,858500	190,104700	57006,649354	56211,847695	8111,742656	0,000000
494,796056	176,883500	190,104700	62421,560842	61268,148132	9295,555488	0,000000
494,956936	176,908500	190,104700	66522,016259	64372,250803	10111,432585	0,000000
495,118085	176,908500	190,104700	68603,907605	65902,688644	10515,815510	0,000000
495,279612	176,933000	190,104700	68679,833386	65844,301138	10567,481156	0,000000
495,440442	176,958000	190,104700	68402,934268	64108,283047	10435,910175	0,000000
495,601518	176,958000	190,104700	64987,600465	60878,325029	9934,200208	0,000000
495,761678	176,983000	190,104700	60568,428297	55788,094014	8764,203941	0,000000
496,046505	177,007500	190,104700	55463,362495	51018,408400	7658,053785	0,000000
522,177059	175,001000	190,114000	36831,781788	38398,651496	4031,720492	0,000000
522,337989	175,014400	190,114000	40752,284809	42270,941409	4885,845082	0,000000
522,500394	175,014400	190,114000	45321,862212	46298,289392	5849,451785	0,000000
522,661385	175,039000	190,114000	49429,977526	49932,978059	6707,953667	0,000000
522,821942	175,039000	190,114000	53421,465734	53884,076028	7522,043381	0,000000
522,982868	175,063400	190,114000	57545,021735	57349,930432	8276,786938	0,000000
523,143763	175,088400	190,114000	61339,134378	60672,680383	9073,613572	0,000000
523,306241	175,088400	190,114000	64832,625744	62884,763498	9813,674494	0,000000
523,466671	175,113400	190,114000	66893,026218	65040,713102	10255,583737	0,000000
523,627801	175,138400	190,114000	68846,325782	66164,121002	10568,424042	0,000000
523,788696	175,138400	190,114000	70012,462984	66500,237427	10628,881236	0,000000
523,950111	175,163000	190,114000	70076,156095	66638,304840	10729,034119	0,000000
524,111542	175,163000	190,114000	69713,190074	65426,266911	10600,628310	0,000000
524,273461	175,187400	190,114000	68171,046827	63859,454600	10374,053884	0,000000
524,434407	175,212400	190,114000	65810,960961	61204,339740	9858,922706	0,000000
524,595190	175,212400	190,114000	63003,773399	58481,537406	9335,088307	0,000000
524,757041	175,237000	190,114000	60227,048563	55240,114940	8845,988456	0,000000
524,917997	175,262000	190,114000	56069,901783	51307,779502	7910,512329	0,000000
525,078920	175,262000	190,114000	51541,523360	47148,862854	6976,307222	0,000000
525,238749	175,286300	190,114000	46723,654228	42712,395124	6061,045042	0,000000
525,401192	175,311000	190,114000	42019,600787	38533,547092	5104,822906	0,000000
525,561563	175,311000	190,114000	37730,170477	34238,208164	4083,087867	0,000000
525,723456	175,335300	190,114000	33395,285268	30313,841049	3297,404772	0,000000
525,883866	175,360300	190,114000	29293,503716	27064,314688	2446,012190	0,000000
526,046198	175,360300	190,114000	25695,021480	24160,116650	1701,395251	0,000000
526,208383	175,384300	190,114000	22931,700400	22060,288168	1182,957340	0,000000
526,369097	175,384300	190,114000	20867,711758	20317,528716	780,259586	0,000000
526,529996	175,409000	190,114000	19508,959317	19549,697462	441,970435	0,000000
526,692158	175,434000	190,114000	18677,283527	19382,805455	414,475085	0,000000
526,854109	175,434000	190,114000	19477,467662	20362,494984	493,631618	0,000000
527,014511	175,459000	190,114000	21121,676104	22140,870023	811,037824	0,000000
527,174498	175,483000	190,114000	22984,883968	24911,839278	1267,346662	0,000000
527,336464	175,483000	190,114000	26323,893268	27975,663261	1968,098810	0,000000
527,497355	175,507000	190,114000	29823,310100	31745,263579	2636,348657	0,000000
527,657754	175,533000	190,114000	34426,910074	35831,600984	3618,026119	0,000000
527,818661	175,533000	190,114000	39380,098997	40376,761524	4572,333649	0,000000
527,980927	175,558000	190,114000	43875,875946	44776,669671	5430,607907	0,000000
528,142877	175,558000	190,114000	49306,431754	49618,242046	6669,233320	0,000000
528,304527	175,582000	190,114000	53832,265281	54022,520399	7523,864028	0,000000
528,464602	175,606700	190,114000	58198,564634	58193,921440	8517,938979	0,000000
528,626968	175,606700	190,114000	62164,897577	61291,188465	9335,532434	0,000000
528,787529	175,631000	190,114000	65385,098495	63437,778622	9867,602284	0,000000
528,949475	175,656000	190,114000	67643,378324	65736,383965	10338,960619	0,000000
529,109889	175,656000	190,114000	68854,733898	66458,887829	10557,612731	0,000000
529,270827	175,681000	190,114000	69877,868972	66497,871747	10571,905829	0,000000
529,430933	175,681000	190,114000	69614,933848	65831,933546	10661,182669	0,000000
529,591836	175,706000	190,114000	68595,422839	64434,927676	10417,793644	0,000000
529,753686	175,730700	190,114000	65864,016181	61798,138437	10011,013182	0,000000
529,915197	175,730700	190,114000	62847,025989	58522,485734	9294,203042	0,000000
530,075935	175,755700	190,114000	59546,246906	54865,168003	8568,259131	0,000000
530,238193	175,780000	190,114000	54272,812473	49942,793851	7510,589223	0,000000
530,399350	175,780000	190,114000	49767,957597	45257,470446	6656,074204	0,000000
530,560727	175,804700	190,114000	44463,011117	40228,839769	5493,165325	0,000000
530,722454	175,829000	190,114000	39087,029504	35864,283602	4495,711328	0,000000
530,883395	175,829000	190,114000	33983,055340	31376,893827	3508,944466	0,000000
531,044206	175,854000	190,114000	29797,375540	27196,206475	2549,668378	0,000000
531,205344	175,854000	190,114000	25631,061108	23830,303746	1841,422100	0,000000
531,366270	175,878000	190,114000	22268,934660	21273,181772	1085,577936	0,000000
531,526669	175,904000	190,114000	20210,843803	19665,750854	621,421382	0,000000
531,687564	175,904000	190,114000	19123,311327	19472,069395	445,549955	0,000000
531,850003	175,928600	190,114000	19276,173055	20094,318410	526,438933	0,000000
532,010872	175,953700	190,114000	20860,992427	22252,032667	817,716473	0,000000
532,171886	175,953700	190,114000	22943,466941	24729,085226	1254,156843	0,000000
532,332697	175,977600	190,114000	26800,332369	28539,884286	2135,778913	0,000000
532,493631	176,002600	190,114000	31189,446696	32880,996868	2984,636047	0,000000
532,654911	176,002600	190,114000	35850,305993	37670,811371	3942,383382	0,000000
532,817135	176,027000	190,114000	41544,599696	43023,853635	5145,065756	0,000000
532,977534	176,027000	190,114000	47191,885568	48018,675731	6175,836884	0,000000
533,138498	176,052000	190,114000	52677,344254	53040,837679	7458,147344	0,000000
533,300337	176,077000	190,114000	57992,586043	57384,546957	8501,866459	0,000000
533,460724	176,077000	190,114000	63004,734997	61566,918812	9323,435748	0,000000
533,623729	176,101600	190,114000	66423,383357	64816,458583	10036,393020	0,000000
533,784640	176,126600	190,114000	68627,695768	66397,443546	10501,315065	0,000000
533,944565	176,126600	190,114000	70097,130737	67384,327583	10758,334904	0,000000
534,107081	176,151600	190,114000	70168,863790	66763,366898	10758,153582	0,000000
534,268038	176,176000	190,114000	69044,276039	64987,323464	10594,648266	0,000000
534,429430	176,176000	190,114000	66887,521208	62026,678718	10139,904330	0,000000
534,590402	176,200600	190,114000	62951,769763	58559,803682	9408,174892	0,000000
534,751248	176,200600	190,114000	58244,575869	53677,655027	8316,700317	0,000000
534,912563	176,226000	190,114000	53321,836629	48969,221174	7325,320100	0,000000
535,074374	176,250600	190,114000	47282,702526	42961,883021	6081,068119	0,000000
535,234688	176,250600	190,114000	41824,220134	37798,933334	4917,907469	0,000000
535,395541	176,275600	190,114000	35750,817937	32635,196143	3723,979444	0,000000
535,556448	176,299600	190,114000	30224,587240	27776,547424	2685,294776	0,000000
535,716735	176,299600	190,114000	25529,524252	23837,176550	1664,566345	0,000000
535,878458	176,324600	190,114000	22083,575913	21106,379207	992,477343	0,000000
536,038869	176,324600	190,114000	19951,175251	19657,208286	518,492914	0,000000
536,200107	176,350000	190,114000	19042,561262	19707,736649	394,660511	0,000000
536,362215	176,374000	190,114000	19811,499643	20740,914833	569,247727	0,000000
536,524157	176,374000	190,114000	21800,472601	23274,208629	1024,909492	0,000000
536,686215	176,399000	190,114000	25529,270472	27507,823204	1811,007851	0,000000
536,846799	176,423500	190,114000	30219,935818	31835,076841	2786,426497	0,000000
537,006612	176,423500	190,114000	36059,557020	37711,116087	3899,945634	0,000000
537,167392	176,449000	190,114000	42181,547467	43503,590242	5131,279463	0,000000
537,329354	176,473500	190,114000	48113,027478	48625,331165	6419,447689	0,000000
537,490188	176,473500	190,114000	54437,521132	53895,161498	7616,883309	0,000000
537,651183	176,498000	190,114000	59684,095525	59002,431218	8650,058472	0,000000
537,811971	176,498000	190,114000	63524,804579	62442,297039	9643,318767	0,000000
537,972947	176,522500	190,114000	67367,945654	65508,433666	10210,034222	0,000000
538,133311	176,548000	190,114000	69312,137895	66280,729543	10607,230190	0,000000
538,294203	176,548000	190,114000	69698,237622	66155,731195	10688,226007	0,000000
538,454636	176,572500	190,114000	68597,732554	64323,720919	10423,685302	0,000000
538,615604	176,597500	190,114000	65829,131833	61394,897981	9830,127289	0,000000
538,776454	176,597500	190,114000	62188,721123	57822,699241	9037,918912	0,000000
538,936602	176,622000	190,114000	56719,990016	52436,451115	8119,636158	0,000000
539,098487	176,622000	190,114000	50411,998765	46087,700014	6795,108590	0,000000
539,258601	176,647000	190,114000	44263,479244	40391,401728	5528,001953	0,000000
539,420047	176,671500	190,114000	37900,522904	34495,688039	4150,145175	0,000000
539,581285	176,671500	190,114000	31596,620617	28522,363115	2807,464083	0,000000
539,741841	176,697000	190,114000	26015,638666	24301,041627	1746,191861	0,000000
539,902097	176,721500	190,114000	22046,973941	21129,734514	1040,877428	0,000000
540,063990	176,721500	190,114000	19765,514701	19345,361212	536,057900	0,000000
540,225205	176,746500	190,114000	19072,040906	19596,242304	402,347564	0,000000
540,386142	176,771000	190,114000	20185,550700	21047,255524	632,070472	0,000000
540,547030	176,771000	190,114000	22827,404713	24163,777912	1190,447389	0,000000
540,707960	176,796000	190,114000	26732,408522	28662,557417	2056,161801	0,000000
540,868832	176,796000	190,114000	32080,588800	34103,301279	3113,225020	0,000000
541,029820	176,820500	190,114000	39009,032357	39974,275540	4453,787159	0,000000
541,190508	176,845000	190,114000	45293,651221	46626,224990	5748,312150	0,000000
541,350594	176,845000	190,114000	51892,343581	52403,003609	7072,641389	0,000000
541,511736	176,870000	190,114000	58103,892269	57257,138255	8265,822469	0,000000
541,673359	176,895000	190,114000	62894,379632	61799,135422	9337,472791	0,000000
541,833819	176,895000	190,114000	66681,188783	64634,727007	10155,200299	0,000000
541,994068	176,919500	190,114000	68370,747922	65904,717625	10525,230471	0,000000
542,154886	176,944500	190,114000	68915,173244	64863,874755	10544,612577	0,000000
542,315789	176,944500	190,114000	67229,873933	63245,750492	10067,499580	0,000000
542,477220	176,969500	190,114000	63763,399276	59372,043820	9443,709364	0,000000
542,637642	176,969500	190,114000	59136,933350	54636,269583	8474,785336	0,000000
542,798079	176,994000	190,114000	53468,501533	49056,654664	7381,077608	0,000000
543,082024	177,018400	190,114000	47360,543961	43184,122348	6138,529938	0,000000
569,177563	175,001000	190,123500	35941,739600	37777,473611	3874,671663	0,000000
569,338223	175,011300	190,123500	39623,732036	41183,236368	4595,339431	0,000000
569,498314	175,011300	190,123500	43585,015318	44576,585043	5339,637749	0,000000
569,658948	175,036000	190,123500	47835,497836	47879,404107	6093,728336	0,000000
569,819881	175,059700	190,123500	51561,137651	51529,599905	6957,534425	0,000000
569,981289	175,059700	190,123500	54967,165987	55029,171118	7703,180672	0,000000
570,142111	175,085000	190,123500	58595,932297	57763,120913	8432,695883	0,000000
570,303961	175,085000	190,123500	61448,641539	60220,248570	9080,952241	0,000000
570,464872	175,111000	190,123500	63432,187559	61932,385124	9335,520641	0,000000
570,625756	175,135300	190,123500	65007,708264	62979,076031	9703,457630	0,000000
570,788661	175,135300	190,123500	65920,371650	63139,779842	9738,236721	0,000000
570,949606	175,160000	190,123500	65934,243099	63180,457411	9934,970890	0,000000
571,110475	175,185000	190,123500	65673,850565	62506,417743	9843,808949	0,000000
571,272232	175,185000	190,123500	64197,084040	60395,318002	9513,196038	0,000000
571,433143	175,209000	190,123500	62283,282557	58389,905331	9155,465878	0,000000
571,594158	175,233700	190,123500	59560,042465	55749,053975	8652,887394	0,000000
571,754968	175,233700	190,123500	56355,527655	52260,398804	7966,383477	0,000000
571,915883	175,258700	190,123500	52607,568218	48520,565877	7040,989551	0,000000
572,078268	175,258700	190,123500	48316,596095	44761,112122	6227,414985	0,000000
572,238752	175,283000	190,123500	43683,834498	40705,724226	5468,865369	0,000000
572,399270	175,308000	190,123500	39441,725100	36525,202459	4468,915115	0,000000
572,559715	175,308000	190,123500	35468,917960	32712,610531	3630,013623	0,000000
572,721965	175,332700	190,123500	31373,082812	29227,908257	2834,124625	0,000000
572,882876	175,357700	190,123500	28028,407938	26361,239329	2174,233717	0,000000
573,043779	175,357700	190,123500	24727,733464	23316,343671	1411,389793	0,000000
573,205225	175,382000	190,123500	21625,513010	21459,498353	872,915780	0,000000
573,366132	175,407000	190,123500	20082,780109	20053,588905	500,091415	0,000000
573,526573	175,407000	190,123500	19186,630257	19641,435875	313,738791	0,000000
573,689216	175,431700	190,123500	18926,868397	19625,897906	244,129612	0,000000
573,849453	175,431700	190,123500	19267,164996	20614,097924	377,666400	0,000000
574,010626	175,456000	190,123500	21023,268942	22471,298264	697,937862	0,000000
574,171910	175,480600	190,123500	23037,678399	24723,586576	1190,639108	0,000000
574,332894	175,480600	190,123500	26162,972669	28116,189928	1817,267808	0,000000
574,493935	175,505700	190,123500	29634,459689	31439,331537	2516,068160	0,000000
574,654812	175,530700	190,123500	33667,672129	35322,401416	3270,279748	0,000000
574,815722	175,530700	190,123500	37990,252147	39747,280163	4301,450644	0,000000
574,975644	175,554600	190,123500	42688,366257	43465,489423	5163,534502	0,000000
575,138102	175,579600	190,123500	46682,418886	48015,962926	6047,785963	0,000000
575,298547	175,579600	190,123500	51098,869979	51585,107568	6906,731385	0,000000
575,460093	175,604600	190,123500	55427,814792	55118,281748	7714,633461	0,000000
575,620607	175,604600	190,123500	58588,411055	58083,484747	8498,179567	0,000000
575,782145	175,629000	190,123500	61242,345376	60191,214148	8963,282648	0,000000
575,943102	175,654000	190,123500	62762,687663	61169,995148	9214,260168	0,000000
576,104852	175,654000	190,123500	64548,828390	61675,717018	9507,830831	0,000000
576,265463	175,678600	190,123500	64968,615136	61565,005058	9773,520716	0,000000
576,426331	175,703600	190,123500	63871,802961	60640,132126	9316,895490	0,000000
576,587573	175,703600	190,123500	62290,740725	58490,243448	9029,343642	0,000000
576,748438	175,728000	190,123500	60158,466692	56735,026581	8772,277053	0,000000
576,909310	175,752600	190,123500	57005,728632	53546,596252	8208,385864	0,000000
577,070710	175,752600	190,123500	53566,834109	49664,604264	7251,592747	0,000000
577,231628	175,777000	190,123500	49025,340157	45298,191130	6344,835428	0,000000
577,393186	175,777000	190,123500	44825,882793	40971,002051	5583,273256	0,000000
577,554212	175,802600	190,123500	39920,110635	36653,584694	4594,943872	0,000000
577,715646	175,826500	190,123500	35435,613826	32771,276181	3583,445756	0,000000
577,876607	175,826500	190,123500	31107,202315	28770,377577	2761,771822	0,000000
578,036821	175,852000	190,123500	26976,800600	25146,621024	1850,265971	0,000000
578,198921	175,876000	190,123500	23495,997836	22439,963739	1174,723809	0,000000
578,360945	175,876000	190,123500	21045,789089	20626,656526	621,840312	0,000000
578,521898	175,901000	190,123500	19288,206098	19305,881254	323,532203	0,000000
578,682370	175,901000	190,123500	19010,389148	19602,005170	230,629975	0,000000
578,845236	175,926000	190,123500	19344,278821	20410,707796	328,948241	0,000000
579,006124	175,950500	190,123500	20792,434031	22308,116893	707,523526	0,000000
579,166877	175,950500	190,123500	23320,504515	24926,319938	1161,637331	0,000000
579,329108	175,975000	190,123500	26725,309353	28405,051240	1882,770897	0,000000
579,489526	176,000000	190,123500	30878,568614	32255,850556	2719,090778	0,000000
579,650425	176,000000	190,123500	35543,080344	37206,328027	3680,050789	0,000000
579,811328	176,025000	190,123500	39968,317422	41367,208532	4607,885826	0,000000
579,972289	176,049500	190,123500	45487,004344	45886,498370	5702,777213	0,000000
580,132853	176,049500	190,123500	50035,726040	50430,369678	6725,128394	0,000000
580,293787	176,074500	190,123500	54374,712324	54468,459178	7675,715799	0,000000
580,454775	176,074500	190,123500	58794,964902	57630,303698	8375,386261	0,000000
580,615562	176,099500	190,123500	62214,778442	60185,425493	9171,691026	0,000000
580,776423	176,124000	190,123500	64746,947711	62307,963668	9560,509694	0,000000
580,937369	176,124000	190,123500	65571,487058	62711,820060	9780,276609	0,000000
581,100193	176,148500	190,123500	65359,447432	62363,405433	9951,220620	0,000000
581,260422	176,173500	190,123500	64140,493515	61030,965109	9513,998093	0,000000
581,421344	176,173500	190,123500	62289,270688	58438,677986	9053,847232	0,000000
581,582759	176,198000	190,123500	59183,728149	54925,151477	8383,187694	0,000000
581,743659	176,222500	190,123500	54889,855156	50983,576660	7668,192857	0,000000
581,905066	176,222500	190,123500	50127,235039	46104,125908	6596,152461	0,000000
582,066023	176,247500	190,123500	44892,430181	41486,718107	5662,620256	0,000000
582,226518	176,247500	190,123500	39751,204047	36771,791916	4568,997532	0,000000
582,387413	176,272500	190,123500	34236,986567	31716,825858	3376,354375	0,000000
582,548509	176,297000	190,123500	29229,216331	27271,806861	2359,322700	0,000000
582,712299	176,297000	190,123500	24721,127121	23698,383654	1488,388966	0,000000
582,873414	176,321400	190,123500	21385,140771	21037,695510	855,957862	0,000000
583,035126	176,346400	190,123500	19496,560374	19377,399450	378,106777	0,000000
583,195921	176,346400	190,123500	19023,067863	19615,832900	252,943836	0,000000
583,356431	176,371000	190,123500	19447,946906	20694,570634	407,831757	0,000000
583,517273	176,396000	190,123500	21571,609535	22974,653571	803,939612	0,000000
583,680182	176,396000	190,123500	25113,016899	26465,814989	1585,073825	0,000000
583,841647	176,421000	190,123500	29101,587446	31076,929804	2443,287537	0,000000
584,002777	176,421000	190,123500	34236,431377	36145,146757	3486,013942	0,000000
584,163318	176,446000	190,123500	40226,578647	41489,804732	4708,177808	0,000000
584,324321	176,471000	190,123500	46167,685154	46775,053663	5936,240128	0,000000
584,484335	176,471000	190,123500	52432,737323	52102,903505	7158,013239	0,000000
584,646574	176,495400	190,123500	56955,817371	56041,924912	7903,153271	0,000000
584,806719	176,520400	190,123500	61203,831300	59811,095181	8872,216268	0,000000
584,967402	176,520400	190,123500	63518,677977	62028,352385	9306,255362	0,000000
585,128186	176,545000	190,123500	65859,822460	63339,155881	10052,649221	0,000000
585,289158	176,545000	190,123500	66496,641171	62918,653211	10070,149923	0,000000
585,449988	176,569400	190,123500	65559,869684	61746,406218	9853,755677	0,000000
585,610872	176,594400	190,123500	63130,437057	59246,564015	9394,680425	0,000000
585,771856	176,594400	190,123500	59239,882173	55157,470748	8484,229123	0,000000
585,932670	176,619400	190,123500	54289,266473	50892,391014	7599,528528	0,000000
586,093700	176,644000	190,123500	48666,176880	45006,598296	6396,393699	0,000000
586,254611	176,644000	190,123500	42484,217973	39180,949305	5183,271435	0,000000
586,415349	176,669400	190,123500	36689,657294	33470,969528	3883,801220	0,000000
586,576063	176,669400	190,123500	30441,376886	28695,825100	2588,709457	0,000000
586,736627	176,694000	190,123500	25303,698704	23932,995011	1607,244466	0,000000
586,898651	176,718400	190,123500	21794,402780	21116,852631	887,903177	0,000000
587,060035	176,718400	190,123500	19550,366823	19632,270008	439,368488	0,000000
587,220457	176,744000	190,123500	18800,342905	19788,778745	290,126367	0,000000
587,381291	176,768400	190,123500	19772,180889	20826,471466	508,675965	0,000000
587,544173	176,768400	190,123500	22546,865996	23837,162196	1030,571085	0,000000
587,704591	176,793000	190,123500	26352,071264	28550,134592	1924,173373	0,000000
587,865497	176,818000	190,123500	31821,009515	33458,380349	3010,823344	0,000000
588,025912	176,818000	190,123500	37683,115958	39180,386831	4196,521814	0,000000
588,186437	176,842400	190,123500	43952,130839	45001,913425	5451,624253	0,000000
588,347837	176,842400	190,123500	50271,197363	50813,056353	6800,789522	0,000000
588,508721	176,867400	190,123500	56209,427592	55639,963327	7919,472681	0,000000
588,670190	176,892400	190,123500	61269,039437	59718,602602	8849,581225	0,000000
588,830639	176,892400	190,123500	64601,609913	62356,474598	9675,978093	0,000000
588,991403	176,917400	190,123500	66421,493199	63807,933772	10039,545762	0,000000
589,152679	176,942000	190,123500	66158,779230	63289,644586	9901,658148	0,000000
589,313806	176,942000	190,123500	64563,437626	61106,421559	9719,837496	0,000000
589,474774	176,966300	190,123500	61646,679268	57085,914735	8912,791398	0,000000
589,638107	176,992000	190,123500	56872,837286	52650,073184	8040,574396	0,000000
589,799010	176,992000	190,123500	51757,988715	47985,195075	7017,719357	0,000000
590,087929	177,017000	190,123500	45513,312835	41554,896248	5657,853615	0,000000
616,184157	175,001000	190,133000	38249,268886	39534,227518	4386,105047	0,000000
616,344560	175,008700	190,133000	42077,952946	43028,692740	5105,596169	0,000000
616,505505	175,008700	190,133000	45604,530034	46540,157267	5961,742986	0,000000
616,668961	175,033000	190,133000	49978,526866	50502,656050	6695,153845	0,000000
616,829864	175,057700	190,133000	53818,980901	53682,214842	7565,160767	0,000000
616,991052	175,057700	190,133000	57664,606806	57235,309405	8344,468235	0,000000
617,152005	175,082000	190,133000	60783,522895	60069,832563	8820,106247	0,000000
617,312523	175,107000	190,133000	64032,744324	61927,200974	9527,795834	0,000000
617,473491	175,107000	190,133000	65732,900599	63405,847901	9780,689304	0,000000
617,635819	175,132000	190,133000	67196,965578	64619,866476	10315,240283	0,000000
617,796780	175,132000	190,133000	67571,462731	64226,166008	10220,887072	0,000000
617,957155	175,157000	190,133000	67366,923712	63819,225531	10188,736155	0,000000
618,119714	175,181000	190,133000	66475,112430	62715,104872	9946,756624	0,000000
618,280139	175,181000	190,133000	65219,896590	61148,230016	9810,696797	0,000000
618,443014	175,206600	190,133000	62740,732360	58935,557610	9278,329840	0,000000
618,603967	175,231000	190,133000	59891,430507	55091,297772	8649,303024	0,000000
618,764054	175,231000	190,133000	56768,101748	52068,591828	7887,635197	0,000000
618,924472	175,256000	190,133000	52416,031579	48198,818101	7127,630458	0,000000
619,085425	175,281000	190,133000	47646,816514	43628,132782	6213,066250	0,000000
619,246324	175,281000	190,133000	43263,411930	39508,390223	5253,035687	0,000000
619,408936	175,305600	190,133000	39173,033128	35765,956922	4493,972957	0,000000
619,569712	175,305600	190,133000	35029,092095	32171,664342	3565,817279	0,000000
619,730165	175,330600	190,133000	30754,190450	28184,466547	2693,853981	0,000000
619,892119	175,355600	190,133000	27363,529537	25447,525448	1998,412868	0,000000
620,052437	175,355600	190,133000	23702,321818	22684,610710	1262,486844	0,000000
620,213902	175,380000	190,133000	21519,367622	20723,346199	828,933848	0,000000
620,374305	175,404600	190,133000	20202,020202	19795,910647	497,213980	0,000000
620,535250	175,404600	190,133000	18884,194685	19289,810778	328,026651	0,000000
620,695633	175,430000	190,133000	18793,875109	19587,982508	339,560015	0,000000
620,856532	175,430000	190,133000	19748,306797	20804,866934	490,655470	0,000000
621,017443	175,454000	190,133000	21072,164964	22825,682464	845,651672	0,000000
621,178905	175,479000	190,133000	24053,395218	25680,309443	1402,802392	0,000000
621,339865	175,479000	190,133000	27280,639157	28851,493925	2016,378369	0,000000
621,501011	175,504000	190,133000	30900,755726	32700,449847	2746,699762	0,000000
621,662153	175,529000	190,133000	35003,329757	36383,595716	3679,429777	0,000000
621,822983	175,529000	190,133000	39483,350269	41031,822528	4633,108998	0,000000
621,983335	175,553600	190,133000	43963,938382	44899,160731	5330,458734	0,000000
622,145855	175,578000	190,133000	48658,844446	49190,709831	6441,649618	0,000000
622,306697	175,578000	190,133000	53178,137535	53128,934112	7399,733610	0,000000
622,467557	175,603600	190,133000	57293,453477	56870,861722	8136,812160	0,000000
622,627971	175,603600	190,133000	60740,257426	59203,163960	8775,238064	0,000000
622,789914	175,628600	190,133000	62774,820974	61564,474226	9393,724577	0,000000
622,950778	175,652600	190,133000	65611,672088	62912,163321	9860,011518	0,000000
623,111705	175,652600	190,133000	66119,125225	63061,007150	9895,086572	0,000000
623,272619	175,677600	190,133000	65742,601327	62506,311878	9883,968963	0,000000
623,433391	175,702600	190,133000	65345,067774	61792,735488	9799,298611	0,000000
623,595757	175,702600	190,133000	63480,911817	60063,937117	9406,945035	0,000000
623,756241	175,727600	190,133000	61140,356392	57373,802511	8871,418428	0,000000
623,917313	175,752000	190,133000	57905,052440	53682,825018	8156,732642	0,000000
624,078447	175,752000	190,133000	54251,314904	49864,147369	7536,417517	0,000000
624,240840	175,776500	190,133000	49480,086504	45675,211494	6615,423531	0,000000
624,401231	175,776500	190,133000	44833,021639	40953,077748	5532,198328	0,000000
624,562146	175,801000	190,133000	39880,912339	36134,532923	4596,676078	0,000000
624,723034	175,826500	190,133000	35135,219353	32037,632677	3611,542934	0,000000
624,883971	175,826500	190,133000	30366,025575	28474,630959	2618,913178	0,000000
625,044978	175,851600	190,133000	26591,852139	24928,710152	1947,879264	0,000000
625,205866	175,875500	190,133000	23369,403249	22283,311673	1146,003275	0,000000
625,366754	175,875500	190,133000	20707,442152	20153,348043	630,944888	0,000000
625,527672	175,901600	190,133000	18899,065873	19193,919865	339,389230	0,000000
625,689160	175,901600	190,133000	18712,256398	19469,806649	271,646807	0,000000
625,849944	175,926000	190,133000	19360,451379	20353,374106	370,804217	0,000000
626,010982	175,950500	190,133000	20996,732716	22442,718915	725,295625	0,000000
626,172982	175,950500	190,133000	23735,490089	25523,728252	1334,130815	0,000000
626,333596	175,975000	190,133000	27439,314310	29030,110790	2082,819206	0,000000
626,494453	176,000000	190,133000	31130,362528	33023,019634	2870,529944	0,000000
626,656927	176,000000	190,133000	36143,396335	37586,059780	3861,805466	0,000000
626,817834	176,024500	190,133000	41065,483650	42581,390685	4817,403504	0,000000
626,978729	176,049500	190,133000	45948,134181	47008,706298	5953,037406	0,000000
627,140560	176,049500	190,133000	51051,287721	51125,507969	6923,907413	0,000000
627,302784	176,073500	190,133000	55893,281095	55369,329113	7983,233537	0,000000
627,464218	176,098000	190,133000	59830,498573	58716,733078	8704,127312	0,000000
627,625341	176,098000	190,133000	62648,697292	61467,746036	9298,840866	0,000000
627,785639	176,122400	190,133000	64682,627602	62281,771014	9551,703720	0,000000
627,946615	176,122400	190,133000	65899,783735	63311,063991	9989,891776	0,000000
628,108704	176,147000	190,133000	66084,145918	62395,972774	9948,552078	0,000000
628,269584	176,171400	190,133000	64392,866653	60335,025509	9506,722529	0,000000
628,430079	176,171400	190,133000	62072,433792	57874,011038	9113,950628	0,000000
628,590120	176,196000	190,133000	58648,106718	54483,876857	8520,309807	0,000000
628,752213	176,221000	190,133000	54439,737418	50656,378088	7655,325500	0,000000
628,913801	176,221000	190,133000	49821,854480	45960,282172	6672,282989	0,000000
629,074816	176,246000	190,133000	44375,492136	40983,304605	5505,013837	0,000000
629,235253	176,246000	190,133000	38963,738403	35708,983240	4397,004545	0,000000
629,395813	176,271400	190,133000	33616,028100	31012,463219	3227,496110	0,000000
629,556019	176,295400	190,133000	28604,483053	26733,970121	2306,090674	0,000000
629,715983	176,295400	190,133000	24477,341058	22990,721792	1463,390839	0,000000
629,877745	176,320400	190,133000	21390,149894	20682,003231	795,138817	0,000000
630,039714	176,346400	190,133000	19623,194137	19474,614388	382,497610	0,000000
630,202550	176,346400	190,133000	18719,546863	19326,047732	308,943497	0,000000
630,363207	176,371000	190,133000	19434,980804	20476,195622	443,037291	0,000000
630,524206	176,395000	190,133000	21672,952358	22981,339721	896,345279	0,000000
630,685078	176,395000	190,133000	24893,791688	26557,936399	1566,570206	0,000000
630,846643	176,420000	190,133000	29246,217700	30970,678806	2421,437178	0,000000
631,007442	176,420000	190,133000	34577,907648	36279,444534	3647,029987	0,000000
631,169955	176,444400	190,133000	40076,292442	41337,211684	4580,126031	0,000000
631,373454	176,469400	190,133000	47483,215693	48020,926287	6189,033615	0,000000
631,533849	176,494000	190,133000	52703,940454	52842,777119	7305,893809	0,000000
631,694494	176,494000	190,133000	57646,663017	57100,052120	8407,799445	0,000000
631,854951	176,518300	190,133000	61121,488758	60006,959052	9014,328619	0,000000
632,015434	176,518300	190,133000	63662,312215	62369,124507	9621,409081	0,000000
632,177296	176,543300	190,133000	65589,833835	63045,545358	9948,976866	0,000000
632,338199	176,568000	190,133000	65734,786263	62725,065804	10056,495698	0,000000
632,500488	176,568000	190,133000	64252,340904	60442,054275	9468,123653	0,000000
632,661106	176,592300	190,133000	61204,969714	57771,634725	9075,243538	0,000000
632,823353	176,617000	190,133000	56846,541898	53616,918900	8011,627252	0,000000
632,985846	176,617000	190,133000	52087,815679	48284,571110	7166,689138	0,000000
633,145324	176,641300	190,133000	46112,484679	42737,680059	5933,500338	0,000000
633,306000	176,666300	190,133000	40764,544927	37055,179125	4670,568683	0,000000
633,466930	176,666300	190,133000	34437,403581	31910,529130	3521,797653	0,000000
633,627822	176,691300	190,133000	29039,064053	26937,279727	2321,649109	0,000000
633,789884	176,691300	190,133000	24152,276881	22617,891558	1317,147461	0,000000
633,950737	176,716000	190,133000	21071,381505	20438,187297	681,605900	0,000000
634,111205	176,741000	190,133000	19045,408470	19364,656956	352,407145	0,000000
634,272216	176,741000	190,133000	18872,484519	19747,134180	289,248177	0,000000
634,433192	176,765300	190,133000	20171,138350	21672,149902	611,153552	0,000000
634,595188	176,790000	190,133000	23411,381435	25271,242433	1198,238315	0,000000
634,757188	176,790000	190,133000	27757,488896	29403,762363	2176,637172	0,000000
634,918927	176,815000	190,133000	33293,728849	34855,255281	3236,063090	0,000000
635,079353	176,839000	190,133000	39233,962831	40170,693065	4412,269239	0,000000
635,241930	176,839000	190,133000	45729,912611	46202,512441	5906,359995	0,000000
635,402899	176,864000	190,133000	51234,424937	51469,483995	7057,917093	0,000000
635,563737	176,864000	190,133000	56767,228981	56275,774445	8093,233309	0,000000
635,724181	176,888700	190,133000	61130,009344	60200,630204	8963,688270	0,000000
635,885058	176,913700	190,133000	63629,215668	61955,207602	9534,467426	0,000000
636,045183	176,913700	190,133000	64870,137600	62273,817124	9755,332157	0,000000
636,205624	176,938700	190,133000	64492,847215	61908,938620	9549,126842	0,000000
636,365980	176,963000	190,133000	62400,449227	58711,140970	9196,659491	0,000000
636,527026	176,963000	190,133000	58464,766662	54706,185854	8335,778828	0,000000
636,687186	176,987700	190,133000	53777,622223	50055,126621	7385,499265	0,000000
636,849236	176,987700	190,133000	48088,705546	44358,105599	6137,930115	0,000000
637,140785	177,012700	190,133000	41963,022340	38883,871990	5071,940320	0,000000
663,237510	175,001000	190,142000	37488,032540	38758,696609	4142,471966	0,000000
663,398497	175,001000	190,142000	40280,542201	41606,953836	4752,975023	0,000000
663,558915	175,023000	190,142000	44119,956703	45332,412351	5519,721699	0,000000
663,718840	175,023000	190,142000	47754,946065	48284,601545	6067,033167	0,000000
663,879262	175,048000	190,142000	51620,175001	51761,354957	6994,193878	0,000000
664,039388	175,073000	190,142000	54823,408228	54648,769551	7636,192089	0,000000
664,201322	175,073000	190,142000	57771,523953	56992,166044	8281,153937	0,000000
664,362233	175,098000	190,142000	60594,791826	59390,056787	8891,835846	0,000000
664,524199	175,122000	190,142000	62822,034990	60379,582839	9250,511100	0,000000
664,685133	175,122000	190,142000	63224,913686	61068,602637	9341,710796	0,000000
664,845389	175,147000	190,142000	63987,942341	61233,097995	9488,221611	0,000000
665,005272	175,171700	190,142000	63866,721549	60672,146363	9546,552318	0,000000
665,166194	175,171700	190,142000	62796,804591	59799,092622	9287,300316	0,000000
665,327182	175,196000	190,142000	61526,727701	57870,685957	8831,337808	0,000000
665,489671	175,196000	190,142000	59489,755770	56033,742839	8532,933904	0,000000
665,649958	175,221000	190,142000	56900,195906	52536,157683	7957,588380	0,000000
665,810869	175,245700	190,142000	53348,604636	49683,492004	7354,823336	0,000000
665,972276	175,245700	190,142000	50168,830786	46034,668017	6701,937200	0,000000
666,133345	175,270000	190,142000	45315,046645	42130,559373	5654,402924	0,000000
666,295526	175,295000	190,142000	41772,228943	38169,036587	4887,438279	0,000000
666,456645	175,295000	190,142000	37108,929286	34446,401772	4042,500720	0,000000
666,617051	175,320000	190,142000	33528,984012	30724,421872	3174,903219	0,000000
666,777523	175,320000	190,142000	29618,205172	27628,859464	2444,868109	0,000000
666,939046	175,344700	190,142000	26284,551726	24555,244520	1782,081287	0,000000
667,099856	175,369700	190,142000	23389,461635	22268,612496	1163,899586	0,000000
667,259847	175,369700	190,142000	21272,858806	20678,636228	735,814677	0,000000
667,420046	175,394700	190,142000	19358,117057	19652,346227	408,522916	0,000000
667,581045	175,419000	190,142000	18645,733371	19037,579589	226,656146	0,000000
667,742321	175,419000	190,142000	18676,634483	19853,163646	252,769937	0,000000
667,903294	175,443700	190,142000	19835,520619	21072,744706	452,343257	0,000000
668,064158	175,468700	190,142000	21530,543844	22809,669823	754,553569	0,000000
668,224060	175,468700	190,142000	23808,684530	25418,551979	1309,276222	0,000000
668,385372	175,493700	190,142000	26551,192485	28475,080855	1895,528263	0,000000
668,546313	175,493700	190,142000	30576,162087	32084,341251	2747,452211	0,000000
668,707220	175,518000	190,142000	34561,598506	35972,370085	3565,348653	0,000000
668,868200	175,542000	190,142000	38700,968331	40270,611750	4374,718369	0,000000
669,029061	175,542000	190,142000	42692,055013	43851,362475	5170,342038	0,000000
669,189198	175,567000	190,142000	47673,306776	48339,109163	6169,304809	0,000000
669,350235	175,592600	190,142000	51687,045037	51743,084756	6994,217545	0,000000
669,511912	175,592600	190,142000	55276,410687	55319,170056	7791,367876	0,000000
669,673266	175,617000	190,142000	58573,539502	57853,294527	8541,798919	0,000000
669,834562	175,641600	190,142000	61197,511158	59859,086140	8889,379211	0,000000
669,996531	175,641600	190,142000	62877,184426	60520,966491	9120,819037	0,000000
670,156922	175,666600	190,142000	63704,269587	61561,373861	9502,974744	0,000000
670,317840	175,666600	190,142000	63925,361093	61405,521585	9461,313199	0,000000
670,478247	175,691000	190,142000	63047,489455	59951,927379	9398,536840	0,000000
670,639158	175,715600	190,142000	61353,394785	57684,104379	8901,142061	0,000000
670,800122	175,715600	190,142000	59540,353204	55481,551653	8682,072193	0,000000
670,960490	175,740600	190,142000	55846,934145	51875,507426	7817,829900	0,000000
671,121463	175,765600	190,142000	51722,992371	48181,184482	6835,512558	0,000000
671,282462	175,765600	190,142000	47706,282608	44080,018787	6088,285902	0,000000
671,443042	175,790000	190,142000	43112,457610	39858,090795	5204,211325	0,000000
671,603971	175,790000	190,142000	38436,245241	35352,746222	4258,238436	0,000000
671,765775	175,815000	190,142000	33822,237923	31399,714791	3285,475467	0,000000
671,926274	175,839600	190,142000	29356,951407	27458,630235	2417,585973	0,000000
672,087582	175,839600	190,142000	25771,786168	24254,987624	1614,854207	0,000000
672,248327	175,864000	190,142000	22533,966641	21748,811009	1019,932561	0,000000
672,409357	175,888500	190,142000	20107,336973	20017,434862	556,317333	0,000000
672,571777	175,888500	190,142000	18870,655216	19211,768956	254,505797	0,000000
672,732695	175,913500	190,142000	18663,404867	19436,340740	218,972887	0,000000
672,893521	175,938000	190,142000	19235,292942	20733,557907	370,530381	0,000000
673,054459	175,938000	190,142000	21270,395040	22714,121759	788,674117	0,000000
673,215081	175,963000	190,142000	24128,195181	25582,229530	1286,231549	0,000000
673,377717	175,963000	190,142000	27336,732014	29046,556723	1988,732285	0,000000
673,537927	175,987500	190,142000	31636,855317	33218,582120	2896,740143	0,000000
673,698572	176,012000	190,142000	36426,931304	37560,388147	3783,836228	0,000000
673,860499	176,012000	190,142000	40935,857453	42283,138601	4870,939534	0,000000
674,020690	176,037500	190,142000	45618,409682	46110,775310	5761,528080	0,000000
674,181573	176,061500	190,142000	50369,090817	50391,394700	6688,088649	0,000000
674,341964	176,061500	190,142000	54804,206730	54110,238311	7665,301888	0,000000
674,502198	176,086500	190,142000	58203,904019	57265,642043	8206,510303	0,000000
674,661969	176,111000	190,142000	60668,368898	58952,693269	8777,712970	0,000000
674,822876	176,111000	190,142000	62769,153673	60330,389856	9253,928885	0,000000
674,983178	176,136000	190,142000	63154,154396	60459,035388	9246,367016	0,000000
675,143842	176,136000	190,142000	62972,931796	59334,906118	9260,498951	0,000000
675,305731	176,161000	190,142000	60781,571094	57733,793323	8995,294030	0,000000
675,466696	176,185500	190,142000	59004,432707	55011,501378	8455,212607	0,000000
675,628211	176,185500	190,142000	55224,075906	51448,345420	7642,525408	0,000000
675,790350	176,210500	190,142000	51070,170376	47090,389824	6821,284479	0,000000
675,953170	176,235000	190,142000	46107,661508	42361,371005	5913,787152	0,000000
676,113242	176,235000	190,142000	41523,497189	37683,482098	4728,313327	0,000000
676,274006	176,259400	190,142000	35868,160276	33309,995692	3759,155536	0,000000
676,434878	176,284400	190,142000	30838,332460	28882,445413	2653,538096	0,000000
676,597791	176,284400	190,142000	26472,085397	24965,039332	1756,075776	0,000000
676,759764	176,309000	190,142000	22747,860406	21912,915642	1013,371316	0,000000
676,920148	176,309000	190,142000	20197,046996	20178,526091	536,334543	0,000000
677,081567	176,334000	190,142000	18723,858858	19272,557383	221,163004	0,000000
677,242004	176,358400	190,142000	18902,260551	19717,491880	203,615015	0,000000
677,402953	176,358400	190,142000	20297,369524	21483,559476	464,795933	0,000000
677,564630	176,383000	190,142000	22710,082011	24307,672560	984,072993	0,000000
677,725602	176,408000	190,142000	26042,380695	28093,790358	1703,491813	0,000000
677,887037	176,408000	190,142000	30381,516717	32288,928017	2643,269292	0,000000
678,047886	176,432400	190,142000	35913,968615	37363,961801	3736,936646	0,000000
678,208577	176,457400	190,142000	41661,675119	42541,471579	4887,415713	0,000000
678,369569	176,457400	190,142000	46629,930214	47327,137048	6013,792870	0,000000
678,529937	176,482000	190,142000	51358,224465	51740,377088	6993,006993	0,000000
678,690824	176,482000	190,142000	56129,900099	55558,949497	7996,382186	0,000000
678,850792	176,506400	190,142000	59340,790303	57956,344692	8603,838064	0,000000
679,011187	176,531400	190,142000	61580,093010	59830,847069	8922,157398	0,000000
679,172051	176,531400	190,142000	63255,414844	60794,183467	9370,517585	0,000000
679,333208	176,556000	190,142000	62505,676812	59803,801711	9184,075876	0,000000
679,493280	176,581000	190,142000	61480,286817	58074,592134	8945,552558	0,000000
679,654167	176,581000	190,142000	58395,805154	54793,214365	8330,943141	0,000000
679,814643	176,605300	190,142000	54455,521910	50713,984910	7569,458692	0,000000
679,975527	176,605300	190,142000	49492,711621	46126,420046	6701,833741	0,000000
680,136060	176,630300	190,142000	43852,852401	40408,152251	5381,380270	0,000000
680,296994	176,655000	190,142000	38543,663710	35744,523342	4242,867088	0,000000
680,456866	176,655000	190,142000	32830,790655	30829,092738	3102,903004	0,000000
680,618731	176,680000	190,142000	27727,852505	25819,927253	2036,086564	0,000000
680,779149	176,704300	190,142000	23410,718528	22438,003906	1158,618051	0,000000
680,940041	176,704300	190,142000	20325,559580	19996,462980	577,456883	0,000000
681,100986	176,729300	190,142000	18694,690903	19469,954687	230,504594	0,000000
681,262132	176,754300	190,142000	18801,166149	19775,143887	242,336775	0,000000
681,424521	176,754300	190,142000	20289,431370	21512,765848	579,394294	0,000000
681,584615	176,779000	190,142000	23505,940835	25157,772323	1167,180883	0,000000
681,745476	176,779000	190,142000	27766,663476	29291,789036	2097,047644	0,000000
681,907596	176,803000	190,142000	33071,557448	34622,643341	3248,371341	0,000000
682,067975	176,828000	190,142000	38516,349567	39775,210090	4352,787948	0,000000
682,229802	176,828000	190,142000	44793,438398	45800,367044	5629,334221	0,000000
682,394082	176,852000	190,142000	50874,531001	50811,293075	6796,934256	0,000000
682,555701	176,877300	190,142000	56245,593453	55884,853707	8045,566321	0,000000
682,716642	176,877300	190,142000	59807,844432	59182,686031	8696,153049	0,000000
682,877056	176,902300	190,142000	63122,412459	61289,323782	9386,000123	0,000000
683,037979	176,927000	190,142000	64330,363526	61556,213914	9656,723073	0,000000
683,198855	176,927000	190,142000	63860,852828	60651,668180	9450,760538	0,000000
683,359246	176,951000	190,142000	61831,269924	58178,021396	8930,163069	0,000000
683,520145	176,951000	190,142000	58232,400272	54316,590564	8264,916780	0,000000
683,681129	176,977000	190,142000	53720,247293	49573,863037	7421,259971	0,000000
683,965186	177,001000	190,142000	48178,127022	44836,005949	6413,968954	0,000000
709,916280	175,001000	190,151600	36467,584904	38289,768896	3838,693148	0,000000
710,078604	175,007000	190,151600	40075,211394	41020,869526	4603,521607	0,000000
710,239499	175,007000	190,151600	43680,027532	44326,843156	5335,076612	0,000000
710,401465	175,031600	190,151600	46738,305132	47282,607038	5997,993554	0,000000
710,561860	175,056000	190,151600	50239,795102	50498,551468	6779,571727	0,000000
710,722120	175,056000	190,151600	53440,909709	53161,336760	7407,138532	0,000000
710,884859	175,081000	190,151600	56405,873140	55554,166354	7846,462424	0,000000
711,044938	175,106000	190,151600	58390,687386	57267,268789	8371,480178	0,000000
711,205857	175,106000	190,151600	60037,376187	58122,779659	8660,317255	0,000000
711,367137	175,130600	190,151600	61110,668473	58787,071824	8843,916819	0,000000
711,528545	175,155000	190,151600	60974,966839	58669,944237	8774,478359	0,000000
711,689444	175,155000	190,151600	61218,012756	58346,269115	8989,472066	0,000000
711,850397	175,179600	190,151600	59639,680450	56552,433673	8728,900423	0,000000
712,011458	175,179600	190,151600	58397,632852	55086,909369	8337,805815	0,000000
712,171972	175,204600	190,151600	55960,657047	53027,123623	7942,738291	0,000000
712,333753	175,229600	190,151600	53548,934076	50521,394701	7568,848438	0,000000
712,494725	175,229600	190,151600	50546,274236	47418,226109	6799,736869	0,000000
712,655151	175,254600	190,151600	47511,281704	44009,339028	6149,978556	0,000000
712,816920	175,279000	190,151600	42987,795593	39977,655260	5168,281417	0,000000
712,978289	175,279000	190,151600	39488,723657	36930,275594	4533,726093	0,000000
713,138592	175,303500	190,151600	35731,072279	33044,450053	3627,441673	0,000000
713,300438	175,328500	190,151600	32214,553676	30044,737100	2886,685863	0,000000
713,461299	175,328500	190,151600	28381,250880	26607,951612	2177,965391	0,000000
713,621459	175,353000	190,151600	25346,451091	24263,652555	1544,978068	0,000000
713,782362	175,353000	190,151600	22587,011757	21724,695000	990,665152	0,000000
713,942845	175,378000	190,151600	20842,754479	20478,823578	561,317152	0,000000
714,103486	175,402500	190,151600	19575,242120	19615,287464	298,029769	0,000000
714,264104	175,402500	190,151600	18823,353678	19123,640337	160,922850	0,000000
714,425627	175,427500	190,151600	18620,952626	19751,488609	167,515142	0,000000
714,586003	175,452000	190,151600	19733,162590	20856,363713	371,057514	0,000000
714,746902	175,452000	190,151600	21356,182152	22687,868049	709,668639	0,000000
714,908591	175,477000	190,151600	23642,035221	25268,703730	1180,880424	0,000000
715,069020	175,477000	190,151600	26617,959102	28396,294184	1803,783936	0,000000
715,229927	175,501000	190,151600	29965,304746	31580,091059	2533,133641	0,000000
715,390895	175,526000	190,151600	33941,782780	35366,628694	3347,964981	0,000000
715,552210	175,526000	190,151600	37941,946585	38941,507315	4134,581469	0,000000
715,713287	175,551000	190,151600	42131,429615	42867,426865	5003,860340	0,000000
715,874040	175,575500	190,151600	46372,395029	46775,278224	5881,478389	0,000000
716,034935	175,575500	190,151600	50216,193987	50179,296879	6580,752778	0,000000
716,196620	175,600500	190,151600	54201,049260	53668,550404	7600,905477	0,000000
716,357900	175,625500	190,151600	56947,834013	55965,003840	8077,876562	0,000000
716,518834	175,625500	190,151600	59539,395988	57843,383882	8520,002842	0,000000
716,681154	175,650000	190,151600	60924,917240	58772,445012	8885,691036	0,000000
716,843447	175,650000	190,151600	62216,357997	59732,507207	9089,464992	0,000000
717,005362	175,675000	190,151600	61954,664045	58920,115647	8970,945667	0,000000
717,167620	175,699400	190,151600	61324,331011	57990,644243	8906,553020	0,000000
717,328527	175,699400	190,151600	59346,383445	56369,848996	8569,439607	0,000000
717,489480	175,724400	190,151600	57416,389329	53768,524733	8043,752849	0,000000
717,649829	175,749000	190,151600	54020,168394	50569,986428	7581,290425	0,000000
717,810828	175,749000	190,151600	50562,442850	46593,794176	6682,261170	0,000000
717,970946	175,774000	190,151600	46162,122817	43136,112823	5883,392643	0,000000
718,131364	175,798400	190,151600	42231,845094	38956,788652	4959,724456	0,000000
718,292259	175,798400	190,151600	37456,462397	34800,875152	4058,321461	0,000000
718,452635	175,823400	190,151600	33574,693549	31051,423110	3246,849673	0,000000
718,613607	175,823400	190,151600	29023,287680	27144,573793	2321,125661	0,000000
718,774337	175,848400	190,151600	25314,974331	23906,020468	1526,751645	0,000000
718,936295	175,873000	190,151600	22517,426830	21679,948334	992,171976	0,000000
719,097248	175,873000	190,151600	20069,406923	20101,664207	457,746222	0,000000
[truncated: 39,431 more rows]
