# Supplementary material for: Subjective nature of path information in quantum mechanics
Source: Nat Commun. 2026 Feb 6;17:2433. doi: 10.1038/s41467-026-69034-7 (PMC12988235; doi:10.1038/s41467-026-69034-7)
Supplement: Supplementary file 3 — Source Data [file 41467_2026_69034_MOESM3_ESM.zip › TCExpData_Upload/TCExp_dfO12I23_ContourCounts.csv]

PhiA	PhiC	CC
-6.283185307179586	-6.283185307179586	12916.179634038526
-6.283185307179586	-6.216342910294697	12919.757381833595
-6.283185307179586	-6.149500513409808	12897.604290267527
-6.283185307179586	-6.082658116524919	12849.819300425
-6.283185307179586	-6.015815719640029	12776.615831670628
-6.283185307179586	-5.9489733227551405	12678.320828466287
-6.283185307179586	-5.882130925870251	12555.37330015776
-6.283185307179586	-5.815288528985362	12408.322360252441
-6.283185307179586	-5.748446132100472	12237.824773945102
-6.283185307179586	-5.6816037352155835	12044.642024845116
-6.283185307179586	-5.614761338330694	11829.636914005783
-6.283185307179586	-5.547918941445805	11593.769706445402
-6.283185307179586	-5.481076544560915	11338.093842370568
-6.283185307179586	-5.4142341476760265	11063.751232256509
-6.283185307179586	-5.347391750791137	10771.967156797667
-6.283185307179586	-5.280549353906248	10464.044794506706
-6.283185307179586	-5.213706957021359	10141.359401402913
-6.283185307179586	-5.1468645601364695	9805.352168784952
-6.283185307179586	-5.080022163251581	9457.523786520696
-6.283185307179586	-5.013179766366691	9099.427740601961
-6.283185307179586	-4.946337369481802	8732.663374898963
-6.283185307179586	-4.879494972596913	8358.868748102326
-6.283185307179586	-4.812652575712024	7979.7133177553615
-6.283185307179586	-4.745810178827134	7596.890484051369
-6.283185307179586	-4.678967781942245	7212.110026697339
-6.283185307179586	-4.612125385057356	6827.0904686226795
-6.283185307179586	-4.545282988172467	6443.551400638683
-6.283185307179586	-4.478440591287577	6063.205801328483
-6.283185307179586	-4.411598194402688	5687.752386468906
-6.283185307179586	-4.344755797517799	5318.868022153408
-6.283185307179586	-4.27791340063291	4958.200235501075
-6.283185307179586	-4.21107100374802	4607.359856400524
-6.283185307179586	-4.144228606863131	4267.913823152625
-6.283185307179586	-4.0773862099782425	3941.3781841436366
-6.283185307179586	-4.010543813093353	3629.211326805102
-6.283185307179586	-3.9437014162084636	3332.8074641015555
-6.283185307179586	-3.8768590193235744	3053.490407636968
-6.283185307179586	-3.810016622438685	2792.5076551907537
-6.283185307179586	-3.743174225553796	2551.024819089864
-6.283185307179586	-3.6763318286689066	2330.1204203011785
-6.283185307179586	-3.609489431784018	2130.781071495045
-6.283185307179586	-3.5426470348991286	1953.8970705935938
-6.283185307179586	-3.4758046380142393	1800.2584244840953
-6.283185307179586	-3.40896224112935	1670.5513206564242
-6.283185307179586	-3.342119844244461	1565.3550625231537
-6.283185307179586	-3.2752774473595716	1485.1394821098863
-6.283185307179586	-3.2084350504746824	1430.2628416713774
-6.283185307179586	-3.141592653589793	1400.970233605331
-6.283185307179586	-3.056684744033312	1400.8444930471603
-6.283185307179586	-2.9717768344768314	1442.2033322528594
-6.283185307179586	-2.8868689249203503	1524.748759838216
-6.283185307179586	-2.8019610153638697	1647.8860341059528
-6.283185307179586	-2.7170531058073886	1810.7279481732876
-6.283185307179586	-2.632145196250908	2012.1012223178511
-6.283185307179586	-2.547237286694427	2250.5549574849747
-6.283185307179586	-2.4623293771379458	2524.371089048623
-6.283185307179586	-2.377421467581465	2831.5767655063974
-6.283185307179586	-2.292513558024984	3169.95856291982
-6.283185307179586	-2.2076056484685034	3537.0784326845246
-6.283185307179586	-2.1226977389120223	3930.291267726325
-6.283185307179586	-2.0377898293555416	4346.763960558292
-6.283185307179586	-1.9528819197990606	4783.495815885123
-6.283185307179586	-1.8679740102425797	5237.340170681502
-6.283185307179586	-1.7830661006860988	5705.0270659713
-6.283185307179586	-1.698158191129618	6183.186806956935
-6.283185307179586	-1.613250281573137	6668.374241747599
-6.283185307179586	-1.528342372016656	7157.093583757581
-6.283185307179586	-1.4434344624601751	7645.823598928721
-6.283185307179586	-1.3585265529036943	8131.042976302491
-6.283185307179586	-1.2736186433472134	8609.255699146133
-6.283185307179586	-1.1887107337907326	9077.016233833343
-6.283185307179586	-1.1038028242342517	9530.95435499299
-6.283185307179586	-1.0188949146777708	9967.79942806015
-6.283185307179586	-0.9339870051212898	10384.403974273095
-6.283185307179586	-0.849079095564809	10777.766348329884
-6.283185307179586	-0.764171186008328	11145.052365311567
-6.283185307179586	-0.6792632764518471	11483.615721049446
-6.283185307179586	-0.5943553668953663	11791.01705880727
-6.283185307179586	-0.5094474573388854	12065.041544902411
-6.283185307179586	-0.4245395477824045	12303.714826633295
-6.283185307179586	-0.33963163822592357	12505.317257535864
-6.283185307179586	-0.2547237286694427	12668.396287475758
-6.283185307179586	-0.16981581911296179	12791.776928305311
-6.283185307179586	-0.08490790955648089	12874.570219680087
-6.283185307179586	0.0	12916.179634038526
-6.283185307179586	0.08490790955648089	12916.305374596695
-6.283185307179586	0.16981581911296179	12874.946535390996
-6.283185307179586	0.2547237286694427	12792.401107805641
-6.283185307179586	0.33963163822592357	12669.263833537903
-6.283185307179586	0.4245395477824045	12506.42191947057
-6.283185307179586	0.5094474573388854	12305.048645326005
-6.283185307179586	0.5943553668953663	12066.594910158883
-6.283185307179586	0.6792632764518471	11792.778778595235
-6.283185307179586	0.764171186008328	11485.57310213746
-6.283185307179586	0.849079095564809	11147.191304724038
-6.283185307179586	0.9339870051212898	10780.071434959333
-6.283185307179586	1.0188949146777708	10386.858599917532
-6.283185307179586	1.1038028242342517	9970.385907085563
-6.283185307179586	1.1887107337907326	9533.654051758733
-6.283185307179586	1.2736186433472134	9079.809696962355
-6.283185307179586	1.3585265529036943	8612.122801672556
-6.283185307179586	1.4434344624601751	8133.963060686921
-6.283185307179586	1.528342372016656	7648.775625896258
-6.283185307179586	1.613250281573137	7160.056283886274
-6.283185307179586	1.698158191129618	6671.326268715134
-6.283185307179586	1.7830661006860988	6186.106891341366
-6.283185307179586	1.8679740102425797	5707.894168497723
-6.283185307179586	1.9528819197990606	5240.133633810513
-6.283185307179586	2.0377898293555416	4786.195512650866
-6.283185307179586	2.1226977389120223	4349.350439583706
-6.283185307179586	2.2076056484685034	3932.7458933707617
-6.283185307179586	2.292513558024984	3539.3835193139716
-6.283185307179586	2.377421467581465	3172.0975023322885
-6.283185307179586	2.4623293771379458	2833.53414659441
-6.283185307179586	2.547237286694427	2526.1328088365835
-6.283185307179586	2.632145196250908	2252.1083227414424
-6.283185307179586	2.7170531058073886	2013.4350410105603
-6.283185307179586	2.8019610153638697	1811.8326101079908
-6.283185307179586	2.8868689249203503	1648.753580168098
-6.283185307179586	2.9717768344768314	1525.3729393385445
-6.283185307179586	3.056684744033312	1442.5796479637695
-6.283185307179586	3.141592653589793	1400.970233605331
-6.283185307179586	3.253792391218	1409.6225586115074
-6.283185307179586	3.365992128846207	1490.5712953558184
-6.283185307179586	3.478191866474414	1642.7984665061538
-6.283185307179586	3.5903916041026207	1864.3897270610366
-6.283185307179586	3.7025913417308276	2152.558438348745
-6.283185307179586	3.8147910793590345	2503.6807116254536
-6.283185307179586	3.9269908169872414	2913.340980578821
-6.283185307179586	4.039190554615448	3376.387529636335
-6.283185307179586	4.151390292243655	3886.9972797777273
-6.283185307179586	4.263590029871862	4438.749017132297
-6.283185307179586	4.375789767500069	5024.704143468994
-6.283185307179586	4.487989505128276	5637.493933095049
-6.283185307179586	4.600189242756483	6269.4121988570005
-6.283185307179586	4.71238898038469	6912.5122019153705
-6.283185307179586	4.824588718012897	7558.706586596389
-6.283185307179586	4.9367884556411035	8199.869083581974
-6.283185307179586	5.04898819326931	8827.93670246139
-6.283185307179586	5.161187930897517	9435.011128513905
-6.283185307179586	5.273387668525724	10013.458048599123
-6.283185307179586	5.385587406153931	10556.003157074249
-6.283185307179586	5.497787143782138	11055.823634408207
-6.283185307179586	5.609986881410345	11506.633948095927
-6.283185307179586	5.722186619038552	11902.76489687655
-6.283185307179586	5.834386356666759	12239.234904228624
-6.283185307179586	5.9465860942949655	12511.812664585257
-6.283185307179586	6.058785831923172	12717.07035445666
-6.283185307179586	6.170985569551379	12852.426739299415
-6.283185307179586	6.283185307179586	12916.179634038526
-6.216342910294697	-6.283185307179586	12966.059756077146
-6.216342910294697	-6.216342910294697	12963.213477537838
-6.216342910294697	-6.149500513409808	12934.612873895632
-6.216342910294697	-6.082658116524919	12880.385682389295
-6.216342910294697	-6.015815719640029	12800.77409481994
-6.216342910294697	-5.9489733227551405	12696.133675863666
-6.216342910294697	-5.882130925870251	12566.931775033378
-6.216342910294697	-5.815288528985362	12413.74543938242
-6.216342910294697	-5.748446132100472	12237.258836272356
-6.216342910294697	-5.6816037352155835	12038.260197715459
-6.216342910294697	-5.614761338330694	11817.63829993917
-6.216342910294697	-5.547918941445805	11576.378493895747
-6.216342910294697	-5.481076544560915	11315.55830444568
-6.216342910294697	-5.4142341476760265	11036.342617870123
-6.216342910294697	-5.347391750791137	10739.978479205958
-6.216342910294697	-5.280549353906248	10427.789522639954
-6.216342910294697	-5.213706957021359	10101.170059837155
-6.216342910294697	-5.1468645601364695	9761.578852606512
-6.216342910294697	-5.080022163251581	9410.532597716548
-6.216342910294697	-5.013179766366691	9049.599152959368
-6.216342910294697	-4.946337369481802	8680.390534717191
-6.216342910294697	-4.879494972596913	8304.555718305837
-6.216342910294697	-4.812652575712024	7923.773273250695
-6.216342910294697	-4.745810178827134	7539.743866387717
-6.216342910294697	-4.678967781942245	7154.1826662725225
-6.216342910294697	-4.612125385057356	6768.811682821219
-6.216342910294697	-4.545282988172467	6385.352076396141
-6.216342910294697	-4.478440591287577	6005.516470685807
-6.216342910294697	-4.411598194402688	5631.001303711827
-6.216342910294697	-4.344755797517799	5263.479251124837
-6.216342910294697	-4.27791340063291	4904.591755629036
-6.216342910294697	-4.21107100374802	4555.941695900563
-6.216342910294697	-4.144228606863131	4219.086227742266
-6.216342910294697	-4.0773862099782425	3895.529829447843
-6.216342910294697	-4.010543813093353	3586.717582436584
-6.216342910294697	-3.9437014162084636	3294.028717168962
-6.216342910294697	-3.8768590193235744	3018.7704531685617
-6.216342910294697	-3.810016622438685	2762.17216066237
-6.216342910294697	-3.743174225553796	2525.3798699149033
-6.216342910294697	-3.6763318286689066	2309.4511527788427
-6.216342910294697	-3.609489431784018	2115.3503993224126
-6.216342910294697	-3.5426470348991286	1943.9445106292217
-6.216342910294697	-3.4758046380142393	1795.999027007588
-6.216342910294697	-3.40896224112935	1672.1747089016774
-6.216342910294697	-3.342119844244461	1573.0245857749624
-6.216342910294697	-3.2752774473595716	1498.9914861463856
-6.216342910294697	-3.2084350504746824	1450.4060598106958
-6.216342910294697	-3.141592653589793	1427.4853010762013
-6.216342910294697	-3.056684744033312	1435.5250432388905
-6.216342910294697	-2.9717768344768314	1485.0747055521185
-6.216342910294697	-2.8868689249203503	1575.7772815634928
-6.216342910294697	-2.8019610153638697	1706.979257134404
-6.216342910294697	-2.7170531058073886	1877.7353190243796
-6.216342910294697	-2.632145196250908	2086.8151658946344
-6.216342910294697	-2.547237286694427	2332.712372657416
-6.216342910294697	-2.4623293771379458	2613.655244303276
-6.216342910294697	-2.377421467581465	2927.619581004215
-6.216342910294697	-2.292513558024984	3272.343262519829
-6.216342910294697	-2.2076056484685034	3645.3425468254686
-6.216342910294697	-2.1226977389120223	4043.929965530457
-6.216342910294697	-2.0377898293555416	4465.233687149413
-6.216342910294697	-1.9528819197990606	4906.218208713921
-6.216342910294697	-1.8679740102425797	5363.706226640969
-6.216342910294697	-1.7830661006860988	5834.401529278083
-6.216342910294697	-1.698158191129618	6314.912746183802
-6.216342910294697	-1.613250281573137	6801.777783029431
-6.216342910294697	-1.528342372016656	7291.488766068014
-6.216342910294697	-1.4434344624601751	7780.517316445053
-6.216342910294697	-1.3585265529036943	8265.33997224902
-6.216342910294697	-1.2736186433472134	8742.463575135158
-6.216342910294697	-1.1887107337907326	9208.450438611417
-6.216342910294697	-1.1038028242342517	9659.943116648383
-6.216342910294697	-1.0188949146777708	10093.688594154866
-6.216342910294697	-0.9339870051212898	10506.561725026182
-6.216342910294697	-0.849079095564809	10895.587748893437
-6.216342910294697	-0.764171186008328	11257.963724340154
-6.216342910294697	-0.6792632764518471	11591.078724159413
-6.216342910294697	-0.5943553668953663	11892.532647144204
-6.216342910294697	-0.5094474573388854	12160.153510871623
-6.216342910294697	-0.4245395477824045	12392.013100885995
-6.216342910294697	-0.33963163822592357	12586.440863528214
-6.216342910294697	-0.2547237286694427	12742.035942313147
-6.216342910294697	-0.16981581911296179	12857.677271132688
-6.216342910294697	-0.08490790955648089	12932.531651562784
-6.216342910294697	0.0	12966.059756077146
-6.216342910294697	0.08490790955648089	12958.020013914456
-6.216342910294697	0.16981581911296179	12908.470351601227
-6.216342910294697	0.2547237286694427	12817.767775589853
-6.216342910294697	0.33963163822592357	12686.565800018941
-6.216342910294697	0.4245395477824045	12515.809738128968
-6.216342910294697	0.5094474573388854	12306.729891258712
-6.216342910294697	0.5943553668953663	12060.83268449593
-6.216342910294697	0.6792632764518471	11779.88981285007
-6.216342910294697	0.764171186008328	11465.92547614913
-6.216342910294697	0.849079095564809	11121.201794633518
-6.216342910294697	0.9339870051212898	10748.202510327877
-6.216342910294697	1.0188949146777708	10349.615091622889
-6.216342910294697	1.1038028242342517	9928.311370003934
-6.216342910294697	1.1887107337907326	9487.326848439427
-6.216342910294697	1.2736186433472134	9029.838830512377
-6.216342910294697	1.3585265529036943	8559.143527875263
-6.216342910294697	1.4434344624601751	8078.632310969545
-6.216342910294697	1.528342372016656	7591.767274123915
-6.216342910294697	1.613250281573137	7102.056291085333
-6.216342910294697	1.698158191129618	6613.027740708294
-6.216342910294697	1.7830661006860988	6128.205084904329
-6.216342910294697	1.8679740102425797	5651.081482018189
-6.216342910294697	1.9528819197990606	5185.094618541931
-6.216342910294697	2.0377898293555416	4733.601940504964
-6.216342910294697	2.1226977389120223	4299.85646299848
-6.216342910294697	2.2076056484685034	3886.9833321271635
-6.216342910294697	2.292513558024984	3497.9573082599113
-6.216342910294697	2.377421467581465	3135.5813328131944
-6.216342910294697	2.4623293771379458	2802.466332993936
-6.216342910294697	2.547237286694427	2501.012410009142
-6.216342910294697	2.632145196250908	2233.3915462817226
-6.216342910294697	2.7170531058073886	2001.5319562673517
-6.216342910294697	2.8019610153638697	1807.1041936251306
-6.216342910294697	2.8868689249203503	1651.5091148401998
-6.216342910294697	2.9717768344768314	1535.867786020658
-6.216342910294697	3.056684744033312	1461.0134055905635
-6.216342910294697	3.141592653589793	1427.4853010762013
-6.216342910294697	3.253792391218	1446.9359450336206
-6.216342910294697	3.365992128846207	1538.6941201619877
-6.216342910294697	3.478191866474414	1701.60591416973
-6.216342910294697	3.5903916041026207	1933.6226167235757
-6.216342910294697	3.7025913417308276	2231.8264831696833
-6.216342910294697	3.8147910793590345	2592.46742686558
-6.216342910294697	3.9269908169872414	3011.0101786955397
-6.216342910294697	4.039190554615448	3482.1913207111406
-6.216342910294697	4.151390292243655	4000.085476665868
-6.216342910294697	4.263590029871862	4558.179827059405
-6.216342910294697	4.375789767500069	5149.456011621668
-6.216342910294697	4.487989505128276	5766.478389265351
-6.216342910294697	4.600189242756483	6401.487545586864
-6.216342910294697	4.71238898038469	7046.49787200457
-6.216342910294697	4.824588718012897	7693.397989420057
-6.216342910294697	4.9367884556411035	8334.052753516633
-6.216342910294697	5.04898819326931	8960.405558919232
-6.216342910294697	5.161187930897517	9564.579655681555
-6.216342910294697	5.273387668525724	10138.977203986839
-6.216342910294697	5.385587406153931	10676.374821391924
-6.216342910294697	5.497787143782138	11170.014421052578
-6.216342910294697	5.609986881410345	11613.688198586708
-6.216342910294697	5.722186619038552	12001.816698816292
-6.216342910294697	5.834386356666759	12329.518980653549
-6.216342910294697	5.9465860942949655	12592.673997767077
-6.216342910294697	6.058785831923172	12787.97242313058
-6.216342910294697	6.170985569551379	12912.958265730324
-6.216342910294697	6.283185307179586	12966.059756077146
-6.149500513409808	-6.283185307179586	13120.816439706787
-6.149500513409808	-6.216342910294697	13142.594078997388
-6.149500513409808	-6.149500513409808	13138.299113167728
-6.149500513409808	-6.082658116524919	13107.950724577813
-6.149500513409808	-6.015815719640029	13051.684456498271
-6.149500513409808	-5.9489733227551405	12969.751607741193
-6.149500513409808	-5.882130925870251	12862.518110298628
-6.149500513409808	-5.815288528985362	12730.462895001483
-6.149500513409808	-5.748446132100472	12574.17575249816
-6.149500513409808	-5.6816037352155835	12394.35469910637
-6.149500513409808	-5.614761338330694	12191.802859302781
-6.149500513409808	-5.547918941445805	11967.424878774164
-6.149500513409808	-5.481076544560915	11722.222884050132
-6.149500513409808	-5.4142341476760265	11457.292006762833
-6.149500513409808	-5.347391750791137	11173.81549252317
-6.149500513409808	-5.280549353906248	10873.05941625871
-6.149500513409808	-5.213706957021359	10556.367027615695
-6.149500513409808	-5.1468645601364695	10225.152751680049
-6.149500513409808	-5.080022163251581	9880.895871811601
-6.149500513409808	-5.013179766366691	9525.133922805468
-6.149500513409808	-4.946337369481802	9159.455823888436
-6.149500513409808	-4.879494972596913	8785.494782219968
-6.149500513409808	-4.812652575712024	8404.920998592603
-6.149500513409808	-4.745810178827134	8019.434207909697
-6.149500513409808	-4.678967781942245	7630.756087756786
-6.149500513409808	-4.612125385057356	7240.622568971512
-6.149500513409808	-4.545282988172467	6850.776082555141
-6.149500513409808	-4.478440591287577	6462.957777552674
-6.149500513409808	-4.411598194402688	6078.899744658578
-6.149500513409808	-4.344755797517799	5700.317280279254
-6.149500513409808	-4.27791340063291	5328.901225602932
-6.149500513409808	-4.21107100374802	4966.310414892405
-6.149500513409808	-4.144228606863131	4614.164266728565
-6.149500513409808	-4.0773862099782425	4274.03555129389
-6.149500513409808	-4.010543813093353	3947.4433659990045
-6.149500513409808	-3.9437014162084636	3635.8463508249124
-6.149500513409808	-3.8768590193235744	3340.636173682697
-6.149500513409808	-3.810016622438685	3063.1313148868376
-6.149500513409808	-3.743174225553796	2804.5711785020467
-6.149500513409808	-3.6763318286689066	2566.110556863847
-6.149500513409808	-3.609489431784018	2348.8144729956716
-6.149500513409808	-3.5426470348991286	2153.653423957501
-6.149500513409808	-3.4758046380142393	1981.499046370407
-6.149500513409808	-3.40896224112935	1833.1202234758039
-6.149500513409808	-3.342119844244461	1709.179651116246
-6.149500513409808	-3.2752774473595716	1610.2308779749233
-6.149500513409808	-3.2084350504746824	1536.7158332928657
-6.149500513409808	-3.141592653589793	1488.9628531056712
-6.149500513409808	-3.056684744033312	1465.7736375247111
-6.149500513409808	-2.9717768344768314	1484.6553865907756
-6.149500513409808	-2.8868689249203503	1545.4720568691705
-6.149500513409808	-2.8019610153638697	1647.7854628569287
-6.149500513409808	-2.7170531058073886	1790.8584341194014
-6.149500513409808	-2.632145196250908	1973.6601266201342
-6.149500513409808	-2.547237286694427	2194.873449975768
-6.149500513409808	-2.4623293771379458	2452.9045571224337
-6.149500513409808	-2.377421467581465	2745.8943280203694
-6.149500513409808	-2.292513558024984	3071.731764656412
-6.149500513409808	-2.2076056484685034	3428.0692008330498
-6.149500513409808	-2.1226977389120223	3812.339217157178
-6.149500513409808	-2.0377898293555416	4221.773139355652
-6.149500513409808	-1.9528819197990606	4653.420986636879
-6.149500513409808	-1.8679740102425797	5104.172726370009
-6.149500513409808	-1.7830661006860988	5570.780681941309
-6.149500513409808	-1.698158191129618	6049.882932338594
-6.149500513409808	-1.613250281573137	6538.02753486915
-6.149500513409808	-1.528342372016656	7031.697396485935
-6.149500513409808	-1.4434344624601751	7527.335614523581
-6.149500513409808	-1.3585265529036943	8021.371104263603
-6.149500513409808	-1.2736186433472134	8510.244328681629
-6.149500513409808	-1.1887107337907326	8990.432944993223
-6.149500513409808	-1.1038028242342517	9458.477183214362
-6.149500513409808	-1.0188949146777708	9911.004773883453
-6.149500513409808	-0.9339870051212898	10344.75524534008
-6.149500513409808	-0.849079095564809	10756.60341549803
-6.149500513409808	-0.764171186008328	11143.581908853836
-6.149500513409808	-0.6792632764518471	11502.902536495278
-6.149500513409808	-0.5943553668953663	11831.976385066384
-6.149500513409808	-0.5094474573388854	12128.432469947491
-6.149500513409808	-0.4245395477824045	12390.134818253757
-6.149500513409808	-0.33963163822592357	12615.197858568736
-6.149500513409808	-0.2547237286694427	12802.000006529655
-6.149500513409808	-0.16981581911296179	12949.195348379892
-6.149500513409808	-0.08490790955648089	13055.72333830844
-6.149500513409808	0.0	13120.816439706787
-6.149500513409808	0.08490790955648089	13144.005655287747
-6.149500513409808	0.16981581911296179	13125.123906221683
-6.149500513409808	0.2547237286694427	13064.307235943286
-6.149500513409808	0.33963163822592357	12961.993829955527
-6.149500513409808	0.4245395477824045	12818.920858693054
-6.149500513409808	0.5094474573388854	12636.119166192322
-6.149500513409808	0.5943553668953663	12414.905842836688
-6.149500513409808	0.6792632764518471	12156.874735690024
-6.149500513409808	0.764171186008328	11863.884964792087
-6.149500513409808	0.849079095564809	11538.047528156047
-6.149500513409808	0.9339870051212898	11181.710091979407
-6.149500513409808	1.0188949146777708	10797.44007565528
-6.149500513409808	1.1038028242342517	10388.006153456803
-6.149500513409808	1.1887107337907326	9956.358306175576
-6.149500513409808	1.2736186433472134	9505.60656644245
-6.149500513409808	1.3585265529036943	9038.99861087115
-6.149500513409808	1.4434344624601751	8559.896360473864
-6.149500513409808	1.528342372016656	8071.751757943309
-6.149500513409808	1.613250281573137	7578.081896326522
-6.149500513409808	1.698158191129618	7082.443678288877
-6.149500513409808	1.7830661006860988	6588.408188548855
-6.149500513409808	1.8679740102425797	6099.5349641308285
-6.149500513409808	1.9528819197990606	5619.346347819236
-6.149500513409808	2.0377898293555416	5151.302109598097
-6.149500513409808	2.1226977389120223	4698.774518929008
-6.149500513409808	2.2076056484685034	4265.024047472378
-6.149500513409808	2.292513558024984	3853.175877314429
-6.149500513409808	2.377421467581465	3466.1973839586217
-6.149500513409808	2.4623293771379458	3106.8767563171814
-6.149500513409808	2.547237286694427	2777.8029077460733
-6.149500513409808	2.632145196250908	2481.3468228649654
-6.149500513409808	2.7170531058073886	2219.6444745587005
-6.149500513409808	2.8019610153638697	1994.5814342437204
-6.149500513409808	2.8868689249203503	1807.779286282803
-6.149500513409808	2.9717768344768314	1660.583944432566
-6.149500513409808	3.056684744033312	1554.0559545040164
-6.149500513409808	3.141592653589793	1488.962853105672
-6.149500513409808	3.253792391218	1467.2550995894499
-6.149500513409808	3.365992128846207	1518.958987573907
-6.149500513409808	3.478191866474414	1643.4243106683452
-6.149500513409808	3.5903916041026207	1839.0858452183893
-6.149500513409808	3.7025913417308276	2103.4830339016044
-6.149500513409808	3.8147910793590345	2433.290928663478
-6.149500513409808	3.9269908169872414	2824.3620038683825
-6.149500513409808	4.039190554615448	3271.7783138408913
-6.149500513409808	4.151390292243655	3769.91333888611
-6.149500513409808	4.263590029871862	4312.502742039428
-6.149500513409808	4.375789767500069	4892.723146738474
-6.149500513409808	4.487989505128276	5503.277944742454
-6.149500513409808	4.600189242756483	6136.489055214303
-6.149500513409808	4.71238898038469	6784.393481042216
-6.149500513409808	4.824588718012897	7438.843448148479
-6.149500513409808	4.9367884556411035	8091.608868476039
-6.149500513409808	5.04898819326931	8734.480838120935
-6.149500513409808	5.161187930897517	9359.374869061898
-6.149500513409808	5.273387668525724	9958.432556287866
-6.149500513409808	5.385587406153931	10524.120401800621
-6.149500513409808	5.497787143782138	11049.324552723092
-6.149500513409808	5.609986881410345	11527.4402621269
-6.149500513409808	5.722186619038552	11952.454947557077
-6.149500513409808	5.834386356666759	12319.023802745089
-6.149500513409808	5.9465860942949655	12622.537011648734
-6.149500513409808	6.058785831923172	12859.17771956359
-6.149500513409808	6.170985569551379	13025.97003228548
-6.149500513409808	6.283185307179586	13120.816439706787
-6.082658116524919	-6.283185307179586	12711.822834561295
-6.082658116524919	-6.216342910294697	12743.010846430461
-6.082658116524919	-6.149500513409808	12748.977071751842
-6.082658116524919	-6.082658116524919	12729.694863914832
-6.082658116524919	-6.015815719640029	12685.250341940458
-6.082658116524919	-5.9489733227551405	12615.84200585293
-6.082658116524919	-5.882130925870251	12521.77985013034
-6.082658116524919	-5.815288528985362	12403.483979194089
-6.082658116524919	-5.748446132100472	12261.48273112053
-6.082658116524919	-5.6816037352155835	12096.410317954895
-6.082658116524919	-5.614761338330694	11909.003993166307
-6.082658116524919	-5.547918941445805	11700.100758894861
-6.082658116524919	-5.481076544560915	11470.633627696847
-6.082658116524919	-5.4142341476760265	11221.62745548418
-6.082658116524919	-5.347391750791137	10954.194364269128
-6.082658116524919	-5.280549353906248	10669.52877515744
-6.082658116524919	-5.213706957021359	10368.902073773705
-6.082658116524919	-5.1468645601364695	10053.656931944546
-6.082658116524919	-5.080022163251581	9725.201311000295
-6.082658116524919	-5.013179766366691	9385.002173477895
-6.082658116524919	-4.946337369481802	9034.578931310134
-6.082658116524919	-4.879494972596913	8675.496659763063
-6.082658116524919	-4.812652575712024	8309.359107429958
-6.082658116524919	-4.745810178827134	7937.801533500772
-6.082658116524919	-4.678967781942245	7562.483404297667
-6.082658116524919	-4.612125385057356	7185.080981695515
-6.082658116524919	-4.545282988172467	6807.27983652949
-6.082658116524919	-4.478440591287577	6430.767320426517
-6.082658116524919	-4.411598194402688	6057.2250296833345
-6.082658116524919	-4.344755797517799	5688.321294849165
-6.082658116524919	-4.27791340063291	5325.703729556521
-6.082658116524919	-4.21107100374802	4970.991871878741
-6.082658116524919	-4.144228606863131	4625.769951079849
-6.082658116524919	-4.0773862099782425	4291.579812062019
-6.082658116524919	-4.010543813093353	3969.9140291119966
-6.082658116524919	-3.9437014162084636	3662.2092397019874
-6.082658116524919	-3.8768590193235744	3369.8397281179773
-6.082658116524919	-3.810016622438685	3094.111287572478
-6.082658116524919	-3.743174225553796	2836.255388215065
-6.082658116524919	-3.6763318286689066	2597.423677087737
-6.082658116524919	-3.609489431784018	2378.682834589672
-6.082658116524919	-3.5426470348991286	2181.0098104236113
-6.082658116524919	-3.4758046380142393	2005.2874603013377
-6.082658116524919	-3.40896224112935	1852.3006028957466
-6.082658116524919	-3.342119844244461	1722.7325146501364
-6.082658116524919	-3.2752774473595716	1617.161878099745
-6.082658116524919	-3.2084350504746824	1536.0601973350676
-6.082658116524919	-3.141592653589793	1479.789692150131
-6.082658116524919	-3.056684744033312	1444.498863534816
-6.082658116524919	-2.9717768344768314	1449.9258342346186
-6.082658116524919	-2.8868689249203503	1496.031502801291
-6.082658116524919	-2.8019610153638697	1582.4836768362998
-6.082658116524919	-2.7170531058073886	1708.6594664446748
-6.082658116524919	-2.632145196250908	1873.6497721709773
-6.082658116524919	-2.547237286694427	2076.265835081706
-6.082658116524919	-2.4623293771379458	2315.047801800652
-6.082658116524919	-2.377421467581465	2588.2752427859264
-6.082658116524919	-2.292513558024984	2893.979548064243
-6.082658116524919	-2.2076056484685034	3229.958111110869
-6.082658116524919	-2.1226977389120223	3593.790198680127
-6.082658116524919	-2.0377898293555416	3982.8543922438835
-6.082658116524919	-1.9528819197990606	4394.347475372129
-6.082658116524919	-1.8679740102425797	4825.30463097158
-6.082658116524919	-1.7830661006860988	5272.620802860784
-6.082658116524919	-1.698158191129618	5733.073067771052
-6.082658116524919	-1.613250281573137	6203.343856582465
-6.082658116524919	-1.528342372016656	6680.044857485411
-6.082658116524919	-1.4434344624601751	7159.741428844802
-6.082658116524919	-1.3585265529036943	7638.977345871772
-6.082658116524919	-1.2736186433472134	8114.299702802478
-6.082658116524919	-1.1887107337907326	8582.283791163247
-6.082658116524919	-1.1038028242342517	9039.557774873609
-6.082658116524919	-1.0188949146777708	9482.82698440252
-6.082658116524919	-0.9339870051212898	9908.897654937839
-6.082658116524919	-0.849079095564809	10314.699937534964
-6.082658116524919	-0.764171186008328	10697.310017448854
-6.082658116524919	-0.6792632764518471	11053.971180286233
-6.082658116524919	-0.5943553668953663	11382.113674195989
-6.082658116524919	-0.5094474573388854	11679.373224990133
-6.082658116524919	-0.4245395477824045	11943.608070793507
-6.082658116524919	-0.33963163822592357	12172.914393487172
-6.082658116524919	-0.2547237286694427	12365.640035761575
-6.082658116524919	-0.16981581911296179	12520.39640494783
-6.082658116524919	-0.08490790955648089	12636.06847785972
-6.082658116524919	0.0	12711.822834561295
-6.082658116524919	0.08490790955648089	12747.113663176611
-6.082658116524919	0.16981581911296179	12741.68669247681
-6.082658116524919	0.2547237286694427	12695.581023910137
-6.082658116524919	0.33963163822592357	12609.128849875127
-6.082658116524919	0.4245395477824045	12482.953060266753
-6.082658116524919	0.5094474573388854	12317.96275454045
-6.082658116524919	0.5943553668953663	12115.346691629722
-6.082658116524919	0.6792632764518471	11876.564724910777
-6.082658116524919	0.764171186008328	11603.3372839255
-6.082658116524919	0.849079095564809	11297.632978647185
-6.082658116524919	0.9339870051212898	10961.654415600558
-6.082658116524919	1.0188949146777708	10597.822328031301
-6.082658116524919	1.1038028242342517	10208.758134467544
-6.082658116524919	1.1887107337907326	9797.265051339298
-6.082658116524919	1.2736186433472134	9366.307895739847
-6.082658116524919	1.3585265529036943	8918.991723850644
-6.082658116524919	1.4434344624601751	8458.539458940375
-6.082658116524919	1.528342372016656	7988.268670128961
-6.082658116524919	1.613250281573137	7511.567669226016
-6.082658116524919	1.698158191129618	7031.871097866625
-6.082658116524919	1.7830661006860988	6552.635180839655
-6.082658116524919	1.8679740102425797	6077.312823908949
-6.082658116524919	1.9528819197990606	5609.328735548181
-6.082658116524919	2.0377898293555416	5152.054751837818
-6.082658116524919	2.1226977389120223	4708.785542308906
-6.082658116524919	2.2076056484685034	4282.714871773589
-6.082658116524919	2.292513558024984	3876.912589176462
-6.082658116524919	2.377421467581465	3494.3025092625735
-6.082658116524919	2.4623293771379458	3137.641346425195
-6.082658116524919	2.547237286694427	2809.498852515438
-6.082658116524919	2.632145196250908	2512.2393017212935
-6.082658116524919	2.7170531058073886	2248.00445591792
-6.082658116524919	2.8019610153638697	2018.6981332242558
-6.082658116524919	2.8868689249203503	1825.972490949853
-6.082658116524919	2.9717768344768314	1671.2161217635953
-6.082658116524919	3.056684744033312	1555.5440488517056
-6.082658116524919	3.141592653589793	1479.7896921501317
-6.082658116524919	3.253792391218	1441.7986798899083
-6.082658116524919	3.365992128846207	1474.91009352338
-6.082658116524919	3.478191866474414	1578.7075378124161
-6.082658116524919	3.5903916041026207	1751.8856996704035
-6.082658116524919	3.7025913417308276	1992.2667632316663
-6.082658116524919	3.8147910793590345	2296.827797149581
-6.082658116524919	3.9269908169872414	2661.738769712201
-6.082658116524919	4.039190554615448	3082.410713713273
-6.082658116524919	4.151390292243655	3553.5534353774374
-6.082658116524919	4.263590029871862	4069.2420416163886
-6.082658116524919	4.375789767500069	4622.991448997184
-6.082658116524919	4.487989505128276	5207.837937429105
-6.082658116524919	4.600189242756483	5816.426722984301
-6.082658116524919	4.71238898038469	6441.104448572957
-6.082658116524919	4.824588718012897	7074.015429349358
-6.082658116524919	4.9367884556411035	7707.200442506714
-6.082658116524919	5.04898819326931	8332.696819122091
-6.082658116524919	5.161187930897517	8942.63857933808
-6.082658116524919	5.273387668525724	9529.35535162353
-6.082658116524919	5.385587406153931	10085.468832145933
-6.082658116524919	5.497787143782138	10603.98557122318
-6.082658116524919	5.609986881410345	11078.38492001094
-6.082658116524919	5.722186619038552	11502.701031445307
-6.082658116524919	5.834386356666759	11871.597884231038
-6.082658116524919	5.9465860942949655	12180.436386405425
-6.082658116524919	6.058785831923172	12425.332714611342
-6.082658116524919	6.170985569551379	12603.207155429447
-6.082658116524919	6.283185307179586	12711.822834561295
-6.015815719640029	-6.283185307179586	12893.187577668237
-6.015815719640029	-6.216342910294697	12932.270226267414
-6.015815719640029	-6.149500513409808	12945.710556133608
-6.015815719640029	-6.082658116524919	12933.44853949095
-6.015815719640029	-6.015815719640029	12895.538941482411
-6.015815719640029	-5.9489733227551405	12832.151075575399
-6.015815719640029	-5.882130925870251	12743.568047366685
-6.015815719640029	-5.815288528985362	12630.185490164115
-6.015815719640029	-5.748446132100472	12492.509797992183
-6.015815719640029	-5.6816037352155835	12331.155863913416
-6.015815719640029	-5.614761338330694	12146.844333766669
-6.015815719640029	-5.547918941445805	11940.398387587891
-6.015815719640029	-5.481076544560915	11712.740063088218
-6.015815719640029	-5.4142341476760265	11464.886137609781
-6.015815719640029	-5.347391750791137	11197.943586951213
-6.015815719640029	-5.280549353906248	10913.104641345046
-6.015815719640029	-5.213706957021359	10611.641460668066
-6.015815719640029	-5.1468645601364695	10294.900452666474
-6.015815719640029	-5.080022163251581	9964.296259572056
-6.015815719640029	-5.013179766366691	9621.30543996656
-6.015815719640029	-4.946337369481802	9267.459874112636
-6.015815719640029	-4.879494972596913	8904.3399222047
-6.015815719640029	-4.812652575712024	8533.567366096688
-6.015815719640029	-4.745810178827134	8156.79816603058
-6.015815719640029	-4.678967781942245	7775.715064715994
-6.015815719640029	-4.612125385057356	7392.020071792723
-6.015815719640029	-4.545282988172467	7007.426862242547
-6.015815719640029	-4.478440591287577	6623.65312270073
-6.015815719640029	-4.411598194402688	6242.41287985057
-6.015815719640029	-4.344755797517799	5865.408845164102
-6.015815719640029	-4.27791340063291	5494.324810179367
-6.015815719640029	-4.21107100374802	5130.8181262786175
-6.015815719640029	-4.144228606863131	4776.5123025547555
-6.015815719640029	-4.0773862099782425	4432.989754825572
-6.015815719640029	-4.010543813093353	4101.78473818059
-6.015815719640029	-3.9437014162084636	3784.3764946253914
-6.015815719640029	-3.8768590193235744	3482.1826464277206
-6.015815719640029	-3.810016622438685	3196.5528646722937
-6.015815719640029	-3.743174225553796	2928.762841302122
-6.015815719640029	-3.6763318286689066	2680.0085915685904
-6.015815719640029	-3.609489431784018	2451.401112337024
-6.015815719640029	-3.5426470348991286	2243.9614201049776
-6.015815719640029	-3.4758046380142393	2058.6159908947125
-6.015815719640029	-3.40896224112935	1896.19262238637
-6.015815719640029	-3.342119844244461	1757.41673677258
-6.015815719640029	-3.2752774473595716	1642.9081408468537
-6.015815719640029	-3.2084350504746824	1553.178257795979
-6.015815719640029	-3.141592653589793	1488.6278430599225
-6.015815719640029	-3.056684744033312	1443.3794508988792
-6.015815719640029	-2.9717768344768314	1439.542131551587
-6.015815719640029	-2.8868689249203503	1477.143532991877
-6.015815719640029	-2.8019610153638697	1555.912736260736
-6.015815719640029	-2.7170531058073886	1675.2822074436224
-6.015815719640029	-2.632145196250908	1834.3918867653156
-6.015815719640029	-2.547237286694427	2032.0953853403141
-6.015815719640029	-2.4623293771379458	2266.9682449310208
-6.015815719640029	-2.377421467581465	2537.3182012019834
-6.015815719640029	-2.292513558024984	2841.1973765232174
-6.015815719640029	-2.2076056484685034	3176.416314473154
-6.015815719640029	-2.1226977389120223	3540.559754922345
-6.015815719640029	-2.0377898293555416	3931.004036038021
-6.015815719640029	-1.9528819197990606	4344.935997827738
-6.015815719640029	-1.8679740102425797	4779.3732510215705
-6.015815719640029	-1.7830661006860988	5231.185665255147
-6.015815719640029	-1.698158191129618	5697.117921730663
-6.015815719640029	-1.613250281573137	6173.812967863395
-6.015815719640029	-1.528342372016656	6657.83620492252
-6.015815719640029	-1.4434344624601751	7145.700234393654
-6.015815719640029	-1.3585265529036943	7633.889984765082
-6.015815719640029	-1.2736186433472134	8118.888037698536
-6.015815719640029	-1.1887107337907326	8597.199971108923
-6.015815719640029	-1.1038028242342517	9065.379536555534
-6.015815719640029	-1.0188949146777708	9520.053489541011
-6.015815719640029	-0.9339870051212898	9957.945893815267
-6.015815719640029	-0.849079095564809	10375.901724571224
-6.015815719640029	-0.764171186008328	10770.90960047085
-6.015815719640029	-0.6792632764518471	11140.123480716702
-6.015815719640029	-0.5943553668953663	11480.883170841094
-6.015815719640029	-0.5094474573388854	11790.733489468188
-6.015815719640029	-0.4245395477824045	12067.441957952075
-6.015815719640029	-0.33963163822592357	12309.014885436563
-6.015815719640029	-0.2547237286694427	12513.711733443502
-6.015815719640029	-0.16981581911296179	12680.057656492381
-6.015815719640029	-0.08490790955648089	12806.854128395826
-6.015815719640029	0.0	12893.187577668237
-6.015815719640029	0.08490790955648089	12938.435969829281
-6.015815719640029	0.16981581911296179	12942.273289176572
-6.015815719640029	0.2547237286694427	12904.671887736284
-6.015815719640029	0.33963163822592357	12825.902684467424
-6.015815719640029	0.4245395477824045	12706.53321328454
-6.015815719640029	0.5094474573388854	12547.423533962845
-6.015815719640029	0.5943553668953663	12349.720035387847
-6.015815719640029	0.6792632764518471	12114.84717579714
-6.015815719640029	0.764171186008328	11844.49721952618
-6.015815719640029	0.849079095564809	11540.618044204946
-6.015815719640029	0.9339870051212898	11205.399106255009
-6.015815719640029	1.0188949146777708	10841.255665805818
-6.015815719640029	1.1038028242342517	10450.81138469014
-6.015815719640029	1.1887107337907326	10036.879422900423
-6.015815719640029	1.2736186433472134	9602.442169706594
-6.015815719640029	1.3585265529036943	9150.629755473014
-6.015815719640029	1.4434344624601751	8684.697498997499
-6.015815719640029	1.528342372016656	8208.002452864765
-6.015815719640029	1.613250281573137	7723.9792158056425
-6.015815719640029	1.698158191129618	7236.115186334508
-6.015815719640029	1.7830661006860988	6747.925435963079
-6.015815719640029	1.8679740102425797	6262.927383029626
-6.015815719640029	1.9528819197990606	5784.615449619237
-6.015815719640029	2.0377898293555416	5316.435884172626
-6.015815719640029	2.1226977389120223	4861.7619311871495
-6.015815719640029	2.2076056484685034	4423.869526912891
-6.015815719640029	2.292513558024984	4005.9136961569357
-6.015815719640029	2.377421467581465	3610.9058202573096
-6.015815719640029	2.4623293771379458	3241.6919400114584
-6.015815719640029	2.547237286694427	2900.932249887066
-6.015815719640029	2.632145196250908	2591.0819312599706
-6.015815719640029	2.7170531058073886	2314.3734627760864
-6.015815719640029	2.8019610153638697	2072.8005352915957
-6.015815719640029	2.8868689249203503	1868.103687284658
-6.015815719640029	2.9717768344768314	1701.7577642357783
-6.015815719640029	3.056684744033312	1574.9612923323346
-6.015815719640029	3.141592653589793	1488.6278430599225
-6.015815719640029	3.253792391218	1437.6225422523069
-6.015815719640029	3.365992128846207	1458.9681405675049
-6.015815719640029	3.478191866474414	1552.3962047217005
-6.015815719640029	3.5903916041026207	1716.7318225999272
-6.015815719640029	3.7025913417308276	1949.9083784576212
-6.015815719640029	3.8147910793590345	2248.993541812683
-6.015815719640029	3.9269908169872414	2610.2261432026676
-6.015815719640029	4.039190554615448	3029.0634730730594
-6.015815719640029	4.151390292243655	3500.238408985657
-6.015815719640029	4.263590029871862	4017.8256527392973
-6.015815719640029	4.375789767500069	4575.316244432664
-6.015815719640029	4.487989505128276	5165.699416411635
-6.015815719640029	4.600189242756483	5781.5507577402805
-6.015815719640029	4.71238898038469	6415.125580476121
-6.015815719640029	4.824588718012897	7058.45631361458
-6.015815719640029	4.9367884556411035	7703.452699917254
-6.015815719640029	5.04898819326931	8342.003535590768
-6.015815719640029	5.161187930897517	8966.0786733807
-6.015815719640029	5.273387668525724	9567.830006332513
-6.015815719640029	5.385587406153931	10139.690162290086
-6.015815719640029	5.497787143782138	10674.467667991257
-6.015815719640029	5.609986881410345	11165.4373860167
-6.015815719640029	5.722186619038552	11606.425087294978
-6.015815719640029	5.834386356666759	11991.885095615491
-6.015815719640029	5.9465860942949655	12316.970027724508
-6.015815719640029	6.058785831923172	12577.591751982081
-6.015815719640029	6.170985569551379	12770.472798989427
-6.015815719640029	6.283185307179586	12893.187577668237
-5.9489733227551405	-6.283185307179586	12571.017006988519
-5.9489733227551405	-6.216342910294697	12641.492831117708
-5.9489733227551405	-6.149500513409808	12687.036623040985
-5.9489733227551405	-6.082658116524919	12707.444973127698
-5.9489733227551405	-6.015815719640029	12702.626732732158
-5.9489733227551405	-5.9489733227551405	12672.603421285616
-5.9489733227551405	-5.882130925870251	12617.50913018526
-5.9489733227551405	-5.815288528985362	12537.589923909492
-5.9489733227551405	-5.748446132100472	12433.202741034216
-5.9489733227551405	-5.6816037352155835	12304.813800058533
-5.9489733227551405	-5.614761338330694	12152.996517159729
-5.9489733227551405	-5.547918941445805	11978.428945177431
-5.9489733227551405	-5.481076544560915	11781.89074526504
-5.9489733227551405	-5.4142341476760265	11564.259704733739
-5.9489733227551405	-5.347391750791137	11326.507816641275
-5.9489733227551405	-5.280549353906248	11069.696938635023
-5.9489733227551405	-5.213706957021359	10794.974050437948
-5.9489733227551405	-5.1468645601364695	10503.566131158728
-5.9489733227551405	-5.080022163251581	10196.77467930522
-5.9489733227551405	-5.013179766366691	9875.969899976153
-5.9489733227551405	-4.946337369481802	9542.584585192564
-5.9489733227551405	-4.879494972596913	9198.107714700784
-5.9489733227551405	-4.812652575712024	8844.077805827472
-5.9489733227551405	-4.745810178827134	8482.076042087714
-5.9489733227551405	-4.678967781942245	8113.719211235645
-5.9489733227551405	-4.612125385057356	7740.652484297824
-5.9489733227551405	-4.545282988172467	7364.542067840092
-5.9489733227551405	-4.478440591287577	6987.067762284531
-5.9489733227551405	-4.411598194402688	6609.915459513043
-5.9489733227551405	-4.344755797517799	6234.769613264911
-5.9489733227551405	-4.27791340063291	5863.305715957529
-5.9489733227551405	-4.21107100374802	5497.182815530495
-5.9489733227551405	-4.144228606863131	5138.036105734813
-5.9489733227551405	-4.0773862099782425	4787.469622960613
-5.9489733227551405	-4.010543813093353	4447.049082221273
-5.9489733227551405	-3.9437014162084636	4118.294884290084
-5.9489733227551405	-3.8768590193235744	3802.6753252212966
-5.9489733227551405	-3.810016622438685	3501.6000385835287
-5.9489733227551405	-3.743174225553796	3216.413699694045
-5.9489733227551405	-3.6763318286689066	2948.3900199723603
-5.9489733227551405	-3.609489431784018	2698.7260582358513
-5.9489733227551405	-3.5426470348991286	2468.536874344479
-5.9489733227551405	-3.4758046380142393	2258.850549072779
-5.9489733227551405	-3.40896224112935	2070.603592451545
-5.9489733227551405	-3.342119844244461	1904.6367610866914
-5.9489733227551405	-3.2752774473595716	1761.6913031361535
-5.9489733227551405	-3.2084350504746824	1642.4056477156785
-5.9489733227551405	-3.141592653589793	1547.3125535194063
-5.9489733227551405	-3.056684744033312	1462.0584825391338
-5.9489733227551405	-2.9717768344768314	1417.1316906912903
-5.9489733227551405	-2.8868689249203503	1412.8558765406353
-5.9489733227551405	-2.8019610153638697	1449.2618474261042
-5.9489733227551405	-2.7170531058073886	1526.0872974932258
-5.9489733227551405	-2.632145196250908	1642.7786976138161
-5.9489733227551405	-2.547237286694427	1798.4952835760284
-5.9489733227551405	-2.4623293771379458	1992.1151138097691
-5.9489733227551405	-2.377421467581465	2222.243153001413
-5.9489733227551405	-2.292513558024984	2487.221323355216
-5.9489733227551405	-2.2076056484685034	2785.1404510818143
-5.9489733227551405	-2.1226977389120223	3113.854022039141
-5.9489733227551405	-2.0377898293555416	3470.9936474159904
-5.9489733227551405	-1.9528819197990606	3853.9861280276896
-5.9489733227551405	-1.8679740102425797	4260.07199427518
-5.9489733227551405	-1.7830661006860988	4686.325388186707
-5.9489733227551405	-1.698158191129618	5129.675144291569
-5.9489733227551405	-1.613250281573137	5586.926917437692
-5.9489733227551405	-1.528342372016656	6054.786198121661
-5.9489733227551405	-1.4434344624601751	6529.882049505174
-5.9489733227551405	-1.3585265529036943	7008.7913950922175
-5.9489733227551405	-1.2736186433472134	7488.063682073654
-5.9489733227551405	-1.1887107337907326	7964.245742639285
-5.9489733227551405	-1.1038028242342517	8433.906674131049
-5.9489733227551405	-1.0188949146777708	8893.662558775288
-5.9489733227551405	-0.9339870051212898	9340.200844887864
-5.9489733227551405	-0.849079095564809	9770.304213884929
-5.9489733227551405	-0.764171186008328	10180.87376113707
-5.9489733227551405	-0.6792632764518471	10568.951323648153
-5.9489733227551405	-0.5943553668953663	10931.740793687504
-5.9489733227551405	-0.5094474573388854	11266.628264810195
-5.9489733227551405	-0.4245395477824045	11571.200865112854
-5.9489733227551405	-0.33963163822592357	11843.264142031037
-5.9489733227551405	-0.2547237286694427	12080.857873420235
-5.9489733227551405	-0.16981581911296179	12282.270191001338
-5.9489733227551405	-0.08490790955648089	12446.049914410823
-5.9489733227551405	0.0	12571.017006988519
-5.9489733227551405	0.08490790955648089	12656.271077968791
-5.9489733227551405	0.16981581911296179	12701.197869816635
-5.9489733227551405	0.2547237286694427	12705.473683967291
-5.9489733227551405	0.33963163822592357	12669.067713081822
-5.9489733227551405	0.4245395477824045	12592.2422630147
-5.9489733227551405	0.5094474573388854	12475.55086289411
-5.9489733227551405	0.5943553668953663	12319.834276931897
-5.9489733227551405	0.6792632764518471	12126.214446698157
-5.9489733227551405	0.764171186008328	11896.086407506513
-5.9489733227551405	0.849079095564809	11631.10823715271
-5.9489733227551405	0.9339870051212898	11333.189109426112
-5.9489733227551405	1.0188949146777708	11004.475538468785
-5.9489733227551405	1.1038028242342517	10647.335913091934
-5.9489733227551405	1.1887107337907326	10264.343432480237
-5.9489733227551405	1.2736186433472134	9858.257566232747
-5.9489733227551405	1.3585265529036943	9432.00417232122
-5.9489733227551405	1.4434344624601751	8988.654416216357
-5.9489733227551405	1.528342372016656	8531.402643070234
-5.9489733227551405	1.613250281573137	8063.543362386266
-5.9489733227551405	1.698158191129618	7588.447511002753
-5.9489733227551405	1.7830661006860988	7109.53816541571
-5.9489733227551405	1.8679740102425797	6630.265878434272
-5.9489733227551405	1.9528819197990606	6154.083817868642
-5.9489733227551405	2.0377898293555416	5684.422886376878
-5.9489733227551405	2.1226977389120223	5224.66700173264
-5.9489733227551405	2.2076056484685034	4778.128715620063
-5.9489733227551405	2.292513558024984	4348.025346622997
-5.9489733227551405	2.377421467581465	3937.4557993708568
-5.9489733227551405	2.4623293771379458	3549.3782368597767
-5.9489733227551405	2.547237286694427	3186.5887668204223
-5.9489733227551405	2.632145196250908	2851.7012956977314
-5.9489733227551405	2.7170531058073886	2547.1286953950716
-5.9489733227551405	2.8019610153638697	2275.0654184768873
-5.9489733227551405	2.8868689249203503	2037.471687087691
-5.9489733227551405	2.9717768344768314	1836.059369506588
-5.9489733227551405	3.056684744033312	1672.2796460971042
-5.9489733227551405	3.141592653589793	1547.3125535194063
-5.9489733227551405	3.253792391218	1443.1983541630946
-5.9489733227551405	3.365992128846207	1409.7081910744953
-5.9489733227551405	3.478191866474414	1447.2632224858905
-5.9489733227551405	3.5903916041026207	1555.3911720873484
-5.9489733227551405	3.7025913417308276	1732.7322681753312
-5.9489733227551405	3.8147910793590345	1977.0563435708323
-5.9489733227551405	3.9269908169872414	2285.2908812656224
-5.9489733227551405	4.039190554615448	2653.5596531063447
-5.9489733227551405	4.151390292243655	3077.231465612584
-5.9489733227551405	4.263590029871862	3550.978399921964
-5.9489733227551405	4.375789767500069	4068.842813461169
-5.9489733227551405	4.487989505128276	4624.312260758012
-5.9489733227551405	4.600189242756483	5210.401391221854
-5.9489733227551405	4.71238898038469	5819.73979398028
-5.9489733227551405	4.824588718012897	6444.664685072225
-5.9489733227551405	4.9367884556411035	7077.317271402341
-5.9489733227551405	5.04898819326931	7709.741579623945
-5.9489733227551405	5.161187930897517	8333.98450712002
-5.9489733227551405	5.273387668525724	8942.195836883118
-5.9489733227551405	5.385587406153931	9526.726958549041
-5.9489733227551405	5.497787143782138	10080.227054109975
-5.9489733227551405	5.609986881410345	10595.73553871601
-5.9489733227551405	5.722186619038552	11066.769594068235
-5.9489733227551405	5.834386356666759	11487.40569362027
-5.9489733227551405	5.9465860942949655	11852.354094361499
-5.9489733227551405	6.058785831923172	12157.025358404608
-5.9489733227551405	6.170985569551379	12397.588067829867
-5.9489733227551405	6.283185307179586	12571.017006988519
-5.882130925870251	-6.283185307179586	12536.093223611428
-5.882130925870251	-6.216342910294697	12633.634429340798
-5.882130925870251	-6.149500513409808	12706.528574269849
-5.882130925870251	-6.082658116524919	12754.450095451999
-5.882130925870251	-6.015815719640029	12777.184963740523
-5.882130925870251	-5.9489733227551405	12774.631639694675
-5.882130925870251	-5.882130925870251	12746.801527079468
-5.882130925870251	-5.815288528985362	12693.818921933707
-5.882130925870251	-5.748446132100472	12615.920457433696
-5.882130925870251	-5.6816037352155835	12513.45404703203
-5.882130925870251	-5.614761338330694	12386.877330591662
-5.882130925870251	-5.547918941445805	12236.755630455185
-5.882130925870251	-5.481076544560915	12063.759426578003
-5.882130925870251	-5.4142341476760265	11868.661362002098
-5.882130925870251	-5.347391750791137	11652.332792044637
-5.882130925870251	-5.280549353906248	11415.73989261362
-5.882130925870251	-5.213706957021359	11159.939345031702
-5.882130925870251	-5.1468645601364695	10886.07361664091
-5.882130925870251	-5.080022163251581	10595.365858266156
-5.882130925870251	-5.013179766366691	10289.114441326714
-5.882130925870251	-4.946337369481802	9968.687158994315
-5.882130925870251	-4.879494972596913	9635.515117296756
-5.882130925870251	-4.812652575712024	9291.086343450997
-5.882130925870251	-4.745810178827134	8936.939139972385
-5.882130925870251	-4.678967781942245	8574.655214242215
-5.882130925870251	-4.612125385057356	8205.85261421855
-5.882130925870251	-4.545282988172467	7832.178501841286
-5.882130925870251	-4.478440591287577	7455.301796407065
-5.882130925870251	-4.411598194402688	7076.905720770587
-5.882130925870251	-4.344755797517799	6698.680283662678
-5.882130925870251	-4.27791340063291	6322.314731701087
-5.882130925870251	-4.21107100374802	5949.490004804989
-5.882130925870251	-4.144228606863131	5581.871228709304
-5.882130925870251	-4.0773862099782425	5221.100278108881
-5.882130925870251	-4.010543813093353	4868.78844364758
-5.882130925870251	-3.9437014162084636	4526.509235503102
-5.882130925870251	-3.8768590193235744	4195.791355708566
-5.882130925870251	-3.810016622438685	3878.1118705981257
-5.882130925870251	-3.743174225553796	3574.889613870144
-5.882130925870251	-3.6763318286689066	3287.4788497314985
-5.882130925870251	-3.609489431784018	3017.163224424855
-5.882130925870251	-3.5426470348991286	2765.150033152946
-5.882130925870251	-3.4758046380142393	2532.5648280051278
-5.882130925870251	-3.40896224112935	2320.446390968508
-5.882130925870251	-3.342119844244461	2129.7420944754244
-5.882130925870251	-3.2752774473595716	1961.3036702081902
-5.882130925870251	-3.2084350504746824	1815.883405058631
-5.882130925870251	-3.141592653589793	1694.1307812322113
-5.882130925870251	-3.056684744033312	1574.4423610409476
-5.882130925870251	-2.9717768344768314	1494.6745925799853
-5.882130925870251	-2.8868689249203503	1455.4022044489582
-5.882130925870251	-2.8019610153638697	1456.908155104276
-5.882130925870251	-2.7170531058073886	1499.1815941369573
-5.882130925870251	-2.632145196250908	1581.917940450078
-5.882130925870251	-2.547237286694427	1704.5210767725555
-5.882130925870251	-2.4623293771379458	1866.1076446977397
-5.882130925870251	-2.377421467581465	2065.513409300981
-5.882130925870251	-2.292513558024984	2301.3016474789447
-5.882130925870251	-2.2076056484685034	2571.773499572478
-5.882130925870251	-2.1226977389120223	2874.9802096894045
-5.882130925870251	-2.0377898293555416	3208.737166535361
-5.882130925870251	-1.9528819197990606	3570.639643588254
-5.882130925870251	-1.8679740102425797	3958.080125207937
-5.882130925870251	-1.7830661006860988	4368.267093846165
-5.882130925870251	-1.698158191129618	4798.245142994487
-5.882130925870251	-1.613250281573137	5244.916270955863
-5.882130925870251	-1.528342372016656	5705.062202017889
-5.882130925870251	-1.4434344624601751	6175.36757420304
-5.882130925870251	-1.3585265529036943	6652.443826527702
-5.882130925870251	-1.2736186433472134	7132.853613661696
-5.882130925870251	-1.1887107337907326	7613.13557208016
-5.882130925870251	-1.1038028242342517	8089.829259267052
-5.882130925870251	-1.0188949146777708	8559.50008628278
-5.882130925870251	-0.9339870051212898	9018.764064056215
-5.882130925870251	-0.849079095564809	9464.312185103485
-5.882130925870251	-0.764171186008328	9892.934265002737
-5.882130925870251	-0.6792632764518471	10301.542071846445
-5.882130925870251	-0.5943553668953663	10687.19157702307
-5.882130925870251	-0.5094474573388854	11047.104167010679
-5.882130925870251	-0.4245395477824045	11378.686663351034
-5.882130925870251	-0.33963163822592357	11679.550006559808
-5.882130925870251	-0.2547237286694427	11947.526469354912
-5.882130925870251	-0.16981581911296179	12180.68527518124
-5.882130925870251	-0.08490790955648089	12377.346509499997
-5.882130925870251	0.0	12536.093223611428
-5.882130925870251	0.08490790955648089	12655.781643802691
-5.882130925870251	0.16981581911296179	12735.549412263654
-5.882130925870251	0.2547237286694427	12774.821800394682
-5.882130925870251	0.33963163822592357	12773.315849739363
-5.882130925870251	0.4245395477824045	12731.042410706683
-5.882130925870251	0.5094474573388854	12648.306064393562
-5.882130925870251	0.5943553668953663	12525.702928071083
-5.882130925870251	0.6792632764518471	12364.116360145901
-5.882130925870251	0.764171186008328	12164.710595542658
-5.882130925870251	0.849079095564809	11928.922357364696
-5.882130925870251	0.9339870051212898	11658.450505271161
-5.882130925870251	1.0188949146777708	11355.243795154236
-5.882130925870251	1.1038028242342517	11021.486838308278
-5.882130925870251	1.1887107337907326	10659.584361255387
-5.882130925870251	1.2736186433472134	10272.143879635702
-5.882130925870251	1.3585265529036943	9861.956910997476
-5.882130925870251	1.4434344624601751	9431.978861849155
-5.882130925870251	1.528342372016656	8985.307733887777
-5.882130925870251	1.613250281573137	8525.16180282575
-5.882130925870251	1.698158191129618	8054.856430640601
-5.882130925870251	1.7830661006860988	7577.780178315939
-5.882130925870251	1.8679740102425797	7097.370391181944
-5.882130925870251	1.9528819197990606	6617.088432763479
-5.882130925870251	2.0377898293555416	6140.394745576587
-5.882130925870251	2.1226977389120223	5670.7239185608605
-5.882130925870251	2.2076056484685034	5211.459940787427
-5.882130925870251	2.292513558024984	4765.911819740157
-5.882130925870251	2.377421467581465	4337.289739840903
-5.882130925870251	2.4623293771379458	3928.681932997198
-5.882130925870251	2.547237286694427	3543.032427820571
-5.882130925870251	2.632145196250908	3183.1198378329595
-5.882130925870251	2.7170531058073886	2851.5373414926057
-5.882130925870251	2.8019610153638697	2550.6739982838317
-5.882130925870251	2.8868689249203503	2282.6975354887286
-5.882130925870251	2.9717768344768314	2049.5387296623985
-5.882130925870251	3.056684744033312	1852.877495343644
-5.882130925870251	3.141592653589793	1694.130781232212
-5.882130925870251	3.253792391218	1544.415676090487
-5.882130925870251	3.365992128846207	1464.7553094456748
-5.882130925870251	3.478191866474414	1456.1514566283545
-5.882130925870251	3.5903916041026207	1518.7123160797755
-5.882130925870251	3.7025913417308276	1651.6511486936806
-5.882130925870251	3.8147910793590345	1853.2961715170413
-5.882130925870251	3.9269908169872414	2121.111581390688
-5.882130925870251	4.039190554615448	2451.7294441453378
-5.882130925870251	4.151390292243655	2840.9920483278993
-5.882130925870251	4.263590029871862	3284.0041908353523
-5.882130925870251	4.375789767500069	3775.1947369340382
-5.882130925870251	4.487989505128276	4308.386680511361
-5.882130925870251	4.600189242756483	4876.874823511682
-5.882130925870251	4.71238898038469	5473.510097692249
-5.882130925870251	4.824588718012897	6090.789468304411
-5.882130925870251	4.9367884556411035	6720.950289108868
-5.882130925870251	5.04898819326931	7356.067922156197
-5.882130925870251	5.161187930897517	7988.155394706976
-5.882130925870251	5.273387668525724	8609.263840048203
-5.882130925870251	5.385587406153931	9211.58245910418
-5.882130925870251	5.497787143782138	9787.536745766894
-5.882130925870251	5.609986881410345	10329.88374070508
-5.882130925870251	5.722186619038552	10831.803115780354
-5.882130925870251	5.834386356666759	11286.982943630721
-5.882130925870251	5.9465860942949655	11689.69907381949
-5.882130925870251	6.058785831923172	12034.887117348186
-5.882130925870251	6.170985569551379	12318.206134286676
-5.882130925870251	6.283185307179586	12536.093223611426
-5.815288528985362	-6.283185307179586	12346.020514638345
-5.815288528985362	-6.216342910294697	12447.756102802534
-5.815288528985362	-6.149500513409808	12525.188594820494
-5.815288528985362	-6.082658116524919	12577.97215838585
-5.815288528985362	-6.015815719640029	12605.87104929031
-5.815288528985362	-5.9489733227551405	12608.76066431454
-5.815288528985362	-5.882130925870251	12586.628097736373
-5.815288528985362	-5.815288528985362	12539.572198970913
-5.815288528985362	-5.748446132100472	12467.803131085033
-5.815288528985362	-5.6816037352155835	12371.641432158127
-5.815288528985362	-5.614761338330694	12251.516583681208
-5.815288528985362	-5.547918941445805	12107.96509238832
-5.815288528985362	-5.481076544560915	11941.628094087231
-5.815288528985362	-5.4142341476760265	11753.248490191283
-5.815288528985362	-5.347391750791137	11543.667629741314
-5.815288528985362	-5.280549353906248	11313.82155173662
-5.815288528985362	-5.213706957021359	11064.736804557562
-5.815288528985362	-5.1468645601364695	10797.525861151267
-5.815288528985362	-5.080022163251581	10513.382150457453
-5.815288528985362	-5.013179766366691	10213.574727265002
-5.815288528985362	-4.946337369481802	9899.442604305252
-5.815288528985362	-4.879494972596913	9572.388771896069
-5.815288528985362	-4.812652575712024	9233.873931846529
-5.815288528985362	-4.745810178827134	8885.409973608019
-5.815288528985362	-4.678967781942245	8528.553221808941
-5.815288528985362	-4.612125385057356	8164.8974853311165
-5.815288528985362	-4.545282988172467	7796.066938972447
-5.815288528985362	-4.478440591287577	7423.708869487939
-5.815288528985362	-4.411598194402688	7049.486318407208
-5.815288528985362	-4.344755797517799	6675.070654487274
-5.815288528985362	-4.27791340063291	6302.134108974011
-5.815288528985362	-4.21107100374802	5932.342307011395
-5.815288528985362	-4.144228606863131	5567.346828555316
-5.815288528985362	-4.0773862099782425	5208.777832016561
-5.815288528985362	-4.010543813093353	4858.236773577608
-5.815288528985362	-3.9437014162084636	4517.289254700605
-5.815288528985362	-3.8768590193235744	4187.458029771113
-5.815288528985362	-3.810016622438685	3870.2162051074174
-5.815288528985362	-3.743174225553796	3566.980659710087
-5.815288528985362	-3.6763318286689066	3279.1057171364205
-5.815288528985362	-3.609489431784018	3007.877096762657
-5.815288528985362	-3.5426470348991286	2754.506171449132
-5.815288528985362	-3.4758046380142393	2520.1245572550256
-5.815288528985362	-3.40896224112935	2305.7790593663312
-5.815288528985362	-3.342119844244461	2112.4269968097815
-5.815288528985362	-3.2752774473595716	1940.9319268336806
-5.815288528985362	-3.2084350504746824	1792.059788051603
-5.815288528985362	-3.141592653589793	1666.4754795746119
-5.815288528985362	-3.056684744033312	1541.3991964202125
-5.815288528985362	-2.9717768344768314	1455.6972741014788
-5.815288528985362	-2.8868689249203503	1409.9871969325711
-5.815288528985362	-2.8019610153638697	1404.5983070669356
-5.815288528985362	-2.7170531058073886	1439.5694315795415
-5.815288528985362	-2.632145196250908	1514.6486027169126
-5.815288528985362	-2.547237286694427	1629.2948733305702
-5.815288528985362	-2.4623293771379458	1782.682214413629
-5.815288528985362	-2.377421467581465	1973.7054666587221
-5.815288528985362	-2.292513558024984	2200.988303156138
-5.815288528985362	-2.2076056484685034	2462.893145860736
-5.815288528985362	-2.1226977389120223	2757.5329643792957
-5.815288528985362	-2.0377898293555416	3082.7848720677334
-5.815288528985362	-1.9528819197990606	3436.3054214780263
-5.815288528985362	-1.8679740102425797	3815.5474889507655
-5.815288528985362	-1.7830661006860988	4217.778626699502
-5.815288528985362	-1.698158191129618	4640.100750159646
-5.815288528985362	-1.613250281573137	5079.471018754183
-5.815288528985362	-1.528342372016656	5532.72375962974
-5.815288528985362	-1.4434344624601751	5996.593276402046
-5.815288528985362	-1.3585265529036943	6467.7373785732125
-5.815288528985362	-1.2736186433472134	6942.7614620908535
-5.815288528985362	-1.1887107337907326	7418.242967548072
-5.815288528985362	-1.1038028242342517	7890.756039802415
-5.815288528985362	-1.0188949146777708	8356.89621134068
-5.815288528985362	-0.9339870051212898	8813.304931545355
-5.815288528985362	-0.849079095564809	9256.693765128784
-5.815288528985362	-0.764171186008328	9683.868085384769
-5.815288528985362	-0.6792632764518471	10091.750091547183
-5.815288528985362	-0.5943553668953663	10477.400984415037
-5.815288528985362	-0.5094474573388854	10838.042140468044
-5.815288528985362	-0.4245395477824045	11171.075131912774
-5.815288528985362	-0.33963163822592357	11474.10044841443
-5.815288528985362	-0.2547237286694427	11744.934785623811
-5.815288528985362	-0.16981581911296179	11981.626775935167
-5.815288528985362	-0.08490790955648089	12182.471048134523
-5.815288528985362	0.0	12346.020514638343
-5.815288528985362	0.08490790955648089	12471.096797792741
-5.815288528985362	0.16981581911296179	12556.798720111476
-5.815288528985362	0.2547237286694427	12602.508797280385
-5.815288528985362	0.33963163822592357	12607.897687146018
-5.815288528985362	0.4245395477824045	12572.926562633413
-5.815288528985362	0.5094474573388854	12497.847391496041
-5.815288528985362	0.5943553668953663	12383.201120882384
-5.815288528985362	0.6792632764518471	12229.813779799326
-5.815288528985362	0.764171186008328	12038.790527554233
-5.815288528985362	0.849079095564809	11811.507691056817
-5.815288528985362	0.9339870051212898	11549.602848352219
-5.815288528985362	1.0188949146777708	11254.96302983366
-5.815288528985362	1.1038028242342517	10929.711122145221
-5.815288528985362	1.1887107337907326	10576.19057273493
-5.815288528985362	1.2736186433472134	10196.948505262188
-5.815288528985362	1.3585265529036943	9794.717367513455
-5.815288528985362	1.4434344624601751	9372.395244053308
-5.815288528985362	1.528342372016656	8933.024975458773
-5.815288528985362	1.613250281573137	8479.772234583215
-5.815288528985362	1.698158191129618	8015.902717810909
-5.815288528985362	1.7830661006860988	7544.758615639744
-5.815288528985362	1.8679740102425797	7069.734532122103
-5.815288528985362	1.9528819197990606	6594.253026664885
-5.815288528985362	2.0377898293555416	6121.739954410539
-5.815288528985362	2.1226977389120223	5655.599782872276
-5.815288528985362	2.2076056484685034	5199.1910626676
-5.815288528985362	2.292513558024984	4755.802229084172
-5.815288528985362	2.377421467581465	4328.627908828188
-5.815288528985362	2.4623293771379458	3920.7459026657725
-5.815288528985362	2.547237286694427	3535.095009797919
-5.815288528985362	2.632145196250908	3174.45385374491
-5.815288528985362	2.7170531058073886	2841.420862300182
-5.815288528985362	2.8019610153638697	2538.3955457985244
-5.815288528985362	2.8868689249203503	2267.5612085891453
-5.815288528985362	2.9717768344768314	2030.8692182777877
-5.815288528985362	3.056684744033312	1830.0249460784332
-5.815288528985362	3.141592653589793	1666.4754795746126
-5.815288528985362	3.253792391218	1509.5227039737433
-5.815288528985362	3.365992128846207	1421.6944382083211
-5.815288528985362	3.478191866474414	1404.095173679492
-5.815288528985362	3.5903916041026207	1456.9462313500374
-5.815288528985362	3.7025913417308276	1579.5829785048527
-5.815288528985362	3.8147910793590345	1770.4631868929675
-5.815288528985362	3.9269908169872414	2027.186427142625
-5.815288528985362	4.039190554615448	2346.524255553392
-5.815288528985362	4.151390292243655	2724.460813648879
-5.815288528985362	4.263590029871862	3156.243329927139
-5.815288528985362	4.375789767500069	3636.441888719916
-5.815288528985362	4.487989505128276	4159.017714532705
-5.815288528985362	4.600189242756483	4717.399113150342
-5.815288528985362	4.71238898038469	5304.564114504791
-5.815288528985362	4.824588718012897	5913.128778022935
-5.815288528985362	4.9367884556411035	6535.440049963608
-5.815288528985362	5.04898819326931	7163.672005008726
-5.815288528985362	5.161187930897517	7789.9242618149465
-5.815288528985362	5.273387668525724	8406.321334892888
-5.815288528985362	5.385587406153931	9005.111673406704
-5.815288528985362	5.497787143782138	9578.765141423313
-5.815288528985362	5.609986881410345	10120.067713740935
-5.815288528985362	5.722186619038552	10622.212196441587
-5.815288528985362	5.834386356666759	11078.88383130431
-5.815288528985362	5.9465860942949655	11484.339707553638
-5.815288528985362	6.058785831923172	11833.480982294766
-5.815288528985362	6.170985569551379	12121.917001421329
-5.815288528985362	6.283185307179586	12346.020514638343
-5.748446132100472	-6.283185307179586	12141.607909690087
-5.748446132100472	-6.216342910294697	12226.897505193983
-5.748446132100472	-6.149500513409808	12288.155311907036
-5.748446132100472	-6.082658116524919	12325.107737593908
-5.748446132100472	-6.015815719640029	12337.589743751141
-5.748446132100472	-5.9489733227551405	12325.545582709186
-5.748446132100472	-5.882130925870251	12289.029046615018
-5.748446132100472	-5.815288528985362	12228.20322718336
-5.748446132100472	-5.748446132100472	12143.339787289486
-5.748446132100472	-5.6816037352155835	12034.817747656874
-5.748446132100472	-5.614761338330694	11903.121794058648
-5.748446132100472	-5.547918941445805	11748.840112593263
-5.748446132100472	-5.481076544560915	11572.661762702584
-5.748446132100472	-5.4142341476760265	11375.373599665174
-5.748446132100472	-5.347391750791137	11157.856760309583
-5.748446132100472	-5.280549353906248	10921.082727643396
-5.748446132100472	-5.213706957021359	10666.108991974266
-5.748446132100472	-5.1468645601364695	10394.074327901506
-5.748446132100472	-5.080022163251581	10106.19370827229
-5.748446132100472	-5.013179766366691	9803.75287781796
-5.748446132100472	-4.946337369481802	9488.10261070596
-5.748446132100472	-4.879494972596913	9160.652677654474
-5.748446132100472	-4.812652575712024	8822.865549554199
-5.748446132100472	-4.745810178827134	8476.249865718291
-5.748446132100472	-4.678967781942245	8122.353695933013
-5.748446132100472	-4.612125385057356	7762.757626402217
-5.748446132100472	-4.545282988172467	7399.067700465712
-5.748446132100472	-4.478440591287577	7032.908245619791
-5.748446132100472	-4.411598194402688	6665.914618876368
-5.748446132100472	-4.344755797517799	6299.725902861529
-5.748446132100472	-4.27791340063291	5935.977585274667
-5.748446132100472	-4.21107100374802	5576.294254403363
-5.748446132100472	-4.144228606863131	5222.282343317757
-5.748446132100472	-4.0773862099782425	4875.52295515045
-5.748446132100472	-4.010543813093353	4537.564801506116
-5.748446132100472	-3.9437014162084636	4209.917285539527
-5.748446132100472	-3.8768590193235744	3894.0437605946295
-5.748446132100472	-3.810016622438685	3591.3549945132945
-5.748446132100472	-3.743174225553796	3303.2028688036617
-5.748446132100472	-3.6763318286689066	3030.8743408091373
-5.748446132100472	-3.609489431784018	2775.585695844504
-5.748446132100472	-3.5426470348991286	2538.477114970433
-5.748446132100472	-3.4758046380142393	2320.607582668092
-5.748446132100472	-3.40896224112935	2122.9501571573783
-5.748446132100472	-3.342119844244461	1946.3876244826922
-5.748446132100472	-3.2752774473595716	1791.7085557761654
-5.748446132100472	-3.2084350504746824	1659.6037853075577
-5.748446132100472	-3.141592653589793	1550.6633250507018
-5.748446132100472	-3.056684744033312	1446.434366228703
-5.748446132100472	-2.9717768344768314	1381.1103786550477
-5.748446132100472	-2.8868689249203503	1355.1620231571012
-5.748446132100472	-2.8019610153638697	1368.7762582308299
-5.748446132100472	-2.7170531058073886	1421.8549930005577
-5.748446132100472	-2.632145196250908	1514.0157939659737
-5.748446132100472	-2.547237286694427	1644.5946404442616
-5.748446132100472	-2.4623293771379458	1812.6507088543387
-5.748446132100472	-2.377421467581465	2016.9731513723139
-5.748446132100472	-2.292513558024984	2256.0898201178065
-5.748446132100472	-2.2076056484685034	2528.27787401316
-5.748446132100472	-2.1226977389120223	2831.5761918928843
-5.748446132100472	-2.0377898293555416	3163.7995024265897
-5.748446132100472	-1.9528819197990606	3522.5541290490028
-5.748446132100472	-1.8679740102425797	3905.2552364544667
-5.748446132100472	-1.7830661006860988	4309.145454394545
-5.748446132100472	-1.698158191129618	4731.314744593861
-5.748446132100472	-1.613250281573137	5168.72136764254
-5.748446132100472	-1.528342372016656	5618.213798798368
-5.748446132100472	-1.4434344624601751	6076.55343479477
-5.748446132100472	-1.3585265529036943	6540.437928051563
-5.748446132100472	-1.2736186433472134	7006.524980164944
-5.748446132100472	-1.1887107337907326	7471.456423244079
-5.748446132100472	-1.1038028242342517	7931.882415587699
-5.748446132100472	-1.0188949146777708	8384.485577370335
-5.748446132100472	-0.9339870051212898	8826.004892439962
-5.748446132100472	-0.849079095564809	9253.259204014113
-5.748446132100472	-0.764171186008328	9663.170134987387
-5.748446132100472	-0.6792632764518471	10052.784267709034
-5.748446132100472	-0.5943553668953663	10419.294423424808
-5.748446132100472	-0.5094474573388854	10760.059888064214
-5.748446132100472	-0.4245395477824045	11072.625438645904
-5.748446132100472	-0.33963163822592357	11354.739033215516
-5.748446132100472	-0.2547237286694427	11604.368036859554
-5.748446132100472	-0.16981581911296179	11819.713866886528
-5.748446132100472	-0.08490790955648089	11999.224951656457
-5.748446132100472	0.0	12141.607909690087
-5.748446132100472	0.08490790955648089	12245.836868512084
-5.748446132100472	0.16981581911296179	12311.16085608574
-5.748446132100472	0.2547237286694427	12337.109211583687
-5.748446132100472	0.33963163822592357	12323.494976509957
-5.748446132100472	0.4245395477824045	12270.41624174023
-5.748446132100472	0.5094474573388854	12178.255440774814
-5.748446132100472	0.5943553668953663	12047.676594296527
-5.748446132100472	0.6792632764518471	11879.62052588645
-5.748446132100472	0.764171186008328	11675.298083368474
-5.748446132100472	0.849079095564809	11436.18141462298
-5.748446132100472	0.9339870051212898	11163.993360727627
-5.748446132100472	1.0188949146777708	10860.695042847903
-5.748446132100472	1.1038028242342517	10528.471732314198
-5.748446132100472	1.1887107337907326	10169.717105691785
-5.748446132100472	1.2736186433472134	9787.015998286322
-5.748446132100472	1.3585265529036943	9383.125780346243
-5.748446132100472	1.4434344624601751	8960.956490146928
-5.748446132100472	1.528342372016656	8523.549867098249
-5.748446132100472	1.613250281573137	8074.057435942421
-5.748446132100472	1.698158191129618	7615.71779994602
-5.748446132100472	1.7830661006860988	7151.833306689226
-5.748446132100472	1.8679740102425797	6685.7462545758435
-5.748446132100472	1.9528819197990606	6220.814811496711
-5.748446132100472	2.0377898293555416	5760.388819153089
-5.748446132100472	2.1226977389120223	5307.785657370456
-5.748446132100472	2.2076056484685034	4866.266342300827
-5.748446132100472	2.292513558024984	4439.012030726677
-5.748446132100472	2.377421467581465	4029.101099753402
-5.748446132100472	2.4623293771379458	3639.4869670317557
-5.748446132100472	2.547237286694427	3272.976811315981
-5.748446132100472	2.632145196250908	2932.211346676574
-5.748446132100472	2.7170531058073886	2619.6457960948846
-5.748446132100472	2.8019610153638697	2337.532201525273
-5.748446132100472	2.8868689249203503	2087.903197881236
-5.748446132100472	2.9717768344768314	1872.5573678542603
-5.748446132100472	3.056684744033312	1693.046283084332
-5.748446132100472	3.141592653589793	1550.6633250507025
-5.748446132100472	3.253792391218	1421.1662451413883
-5.748446132100472	3.365992128846207	1359.8913027284011
-5.748446132100472	3.478191866474414	1367.609065765134
-5.748446132100472	3.5903916041026207	1444.2224789034494
-5.748446132100472	3.7025913417308276	1588.7680840209966
-5.748446132100472	3.8147910793590345	1799.428136266107
-5.748446132100472	3.9269908169872414	2073.5534632539902
-5.748446132100472	4.039190554615448	2407.696779946553
-5.748446132100472	4.151390292243655	2797.656040261919
-5.748446132100472	4.263590029871862	3238.5272802419886
-5.748446132100472	4.375789767500069	3724.7662882445634
-5.748446132100472	4.487989505128276	4250.258326621562
-5.748446132100472	4.600189242756483	4808.3950280928175
-5.748446132100472	4.71238898038469	5392.1574997988655
-5.748446132100472	4.824588718012897	5994.20458995113
-5.748446132100472	4.9367884556411035	6606.96520707509
-5.748446132100472	5.04898819326931	7222.733530878415
-5.748446132100472	5.161187930897517	7833.765917412178
-5.748446132100472	5.273387668525724	8432.378279886469
-5.748446132100472	5.385587406153931	9011.042720520189
-5.748446132100472	5.497787143782138	9562.48219822344
-5.748446132100472	5.609986881410345	10079.762041611468
-5.748446132100472	5.722186619038552	10556.37715652091
-5.748446132100472	5.834386356666759	10986.33383134325
-5.748446132100472	5.9465860942949655	11364.225111425925
-5.748446132100472	6.058785831923172	11685.298794664266
-5.748446132100472	6.170985569551379	11945.51719320026
-5.748446132100472	6.283185307179586	12141.607909690085
-5.6816037352155835	-6.283185307179586	11968.467127751002
-5.6816037352155835	-6.216342910294697	12079.55010013545
-5.6816037352155835	-6.149500513409808	12167.080955610621
-5.6816037352155835	-6.082658116524919	12230.668760127528
-5.6816037352155835	-6.015815719640029	12270.029515115022
-5.6816037352155835	-5.9489733227551405	12284.987425886358
-5.6816037352155835	-5.882130925870251	12275.475686780943
-5.6816037352155835	-5.815288528985362	12241.536779534636
-5.6816037352155835	-5.748446132100472	12183.322283545987
-5.6816037352155835	-5.6816037352155835	12101.092198885875
-5.6816037352155835	-5.614761338330694	11995.21378507404
-5.6816037352155835	-5.547918941445805	11866.159920808946
-5.6816037352155835	-5.481076544560915	11714.506991976701
-5.6816037352155835	-5.4142341476760265	11540.932317371782
-5.6816037352155835	-5.347391750791137	11346.211123626863
-5.6816037352155835	-5.280549353906248	11131.213082862503
-5.6816037352155835	-5.213706957021359	10896.898428520322
-5.6816037352155835	-5.1468645601364695	10644.313666727356
-5.6816037352155835	-5.080022163251581	10374.586902345665
-5.6816037352155835	-5.013179766366691	10088.922800582137
-5.6816037352155835	-4.946337369481802	9788.597206661269
-5.6816037352155835	-4.879494972596913	9474.951447590656
-5.6816037352155835	-4.812652575712024	9149.386341468979
-5.6816037352155835	-4.745810178827134	8813.3559410923
-5.6816037352155835	-4.678967781942245	8468.361039801333
-5.6816037352155835	-4.612125385057356	8115.9424685740205
-5.6816037352155835	-4.545282988172467	7757.674214300385
-5.6816037352155835	-4.478440591287577	7395.15638997494
-5.6816037352155835	-4.411598194402688	7030.008088203676
-5.6816037352155835	-4.344755797517799	6663.860149943395
-5.6816037352155835	-4.27791340063291	6298.347880770139
-5.6816037352155835	-4.21107100374802	5935.1037472074795
-5.6816037352155835	-4.144228606863131	5575.750085734774
-5.6816037352155835	-4.0773862099782425	5221.891857038581
-5.6816037352155835	-4.010543813093353	4875.109477868647
-5.6816037352155835	-3.9437014162084636	4536.951762513052
-5.6816037352155835	-3.8768590193235744	4208.929005417614
-5.6816037352155835	-3.810016622438685	3892.506235844252
-5.6816037352155835	-3.743174225553796	3589.096674694671
-5.6816037352155835	-3.6763318286689066	3300.0554227227676
-5.6816037352155835	-3.609489431784018	3026.6734083256747
-5.6816037352155835	-3.5426470348991286	2770.1716219441805
-5.6816037352155835	-3.4758046380142393	2531.6956628230246
-5.6816037352155835	-3.40896224112935	2312.310622486562
-5.6816037352155835	-3.342119844244461	2112.9963277814622
-5.6816037352155835	-3.2752774473595716	1934.6429647321606
-5.6816037352155835	-3.2084350504746824	1778.0471027539738
-5.6816037352155835	-3.141592653589793	1643.90813698072
-5.6816037352155835	-3.056684744033312	1506.8274135990575
-5.6816037352155835	-2.9717768344768314	1407.9287020281683
-5.6816037352155835	-2.8868689249203503	1347.9245697511794
-5.6816037352155835	-2.8019610153638697	1327.2473479161388
-5.6816037352155835	-2.7170531058073886	1346.0460163801836
-5.6816037352155835	-2.632145196250908	1404.1851303062615
-5.6816037352155835	-2.547237286694427	1501.2457960462793
-5.6816037352155835	-2.4623293771379458	1636.5286892794422
-5.6816037352155835	-2.377421467581465	1809.0590936600013
-5.6816037352155835	-2.292513558024984	2017.5939236708728
-5.6816037352155835	-2.2076056484685034	2260.6306810832625
-5.6816037352155835	-2.1226977389120223	2536.418280490841
-5.6816037352155835	-2.0377898293555416	2842.9696659202154
-5.6816037352155835	-1.9528819197990606	3178.0761276147614
-5.6816037352155835	-1.8679740102425797	3539.3232158390233
-5.6816037352155835	-1.7830661006860988	3924.1081370443826
-5.6816037352155835	-1.698158191129618	4329.658507056235
-5.6816037352155835	-1.613250281573137	4753.052326165475
-5.6816037352155835	-1.528342372016656	5191.239032203378
-5.6816037352155835	-1.4434344624601751	5641.061479911911
-5.6816037352155835	-1.3585265529036943	6099.278688247679
-5.6816037352155835	-1.2736186433472134	6562.5891917246
-5.6816037352155835	-1.1887107337907326	7027.6548275483865
-5.6816037352155835	-1.1038028242342517	7491.124787155973
-5.6816037352155835	-1.0188949146777708	7949.659758867999
-5.6816037352155835	-0.9339870051212898	8399.955987705975
-5.6816037352155835	-0.849079095564809	8838.769079022606
-5.6816037352155835	-0.764171186008328	9262.93737443958
-5.6816037352155835	-0.6792632764518471	9669.404731668623
-5.6816037352155835	-0.5943553668953663	10055.242544086723
-5.6816037352155835	-0.5094474573388854	10417.67084141395
-5.6816037352155835	-0.4245395477824045	10754.07831946304
-5.6816037352155835	-0.33963163822592357	11062.04115464589
-5.6816037352155835	-0.2547237286694427	11339.340467678054
-5.6816037352155835	-0.16981581911296179	11583.978310654838
-5.6816037352155835	-0.08490790955648089	11794.192062311728
-5.6816037352155835	0.0	11968.467127751
-5.6816037352155835	0.08490790955648089	12105.547851132664
-5.6816037352155835	0.16981581911296179	12204.446562703552
-5.6816037352155835	0.2547237286694427	12264.45069498054
-5.6816037352155835	0.33963163822592357	12285.127916815582
-5.6816037352155835	0.4245395477824045	12266.329248351536
-5.6816037352155835	0.5094474573388854	12208.190134425458
-5.6816037352155835	0.5943553668953663	12111.129468685442
-5.6816037352155835	0.6792632764518471	11975.846575452279
-5.6816037352155835	0.764171186008328	11803.31617107172
-5.6816037352155835	0.849079095564809	11594.781341060847
-5.6816037352155835	0.9339870051212898	11351.744583648457
-5.6816037352155835	1.0188949146777708	11075.956984240878
-5.6816037352155835	1.1038028242342517	10769.405598811503
-5.6816037352155835	1.1887107337907326	10434.299137116957
-5.6816037352155835	1.2736186433472134	10073.052048892698
-5.6816037352155835	1.3585265529036943	9688.267127687337
-5.6816037352155835	1.4434344624601751	9282.716757675487
-5.6816037352155835	1.528342372016656	8859.322938566245
-5.6816037352155835	1.613250281573137	8421.136232528343
-5.6816037352155835	1.698158191129618	7971.313784819811
-5.6816037352155835	1.7830661006860988	7513.096576484042
-5.6816037352155835	1.8679740102425797	7049.786073007122
-5.6816037352155835	1.9528819197990606	6584.720437183334
-5.6816037352155835	2.0377898293555416	6121.250477575747
-5.6816037352155835	2.1226977389120223	5662.715505863722
-5.6816037352155835	2.2076056484685034	5212.419277025746
-5.6816037352155835	2.292513558024984	4773.606185709115
-5.6816037352155835	2.377421467581465	4349.43789029214
-5.6816037352155835	2.4623293771379458	3942.970533063098
-5.6816037352155835	2.547237286694427	3557.1327206449996
-5.6816037352155835	2.632145196250908	3194.70442331777
-5.6816037352155835	2.7170531058073886	2858.2969452686807
-5.6816037352155835	2.8019610153638697	2550.334110085831
-5.6816037352155835	2.8868689249203503	2273.0347970536673
-5.6816037352155835	2.9717768344768314	2028.3969540768835
-5.6816037352155835	3.056684744033312	1818.1832024199941
-5.6816037352155835	3.141592653589793	1643.90813698072
-5.6816037352155835	3.253792391218	1470.8347285373454
-5.6816037352155835	3.365992128846207	1364.8564785034757
-5.6816037352155835	3.478191866474414	1327.3061248632994
-5.6816037352155835	3.5903916041026207	1358.655885101064
-5.6816037352155835	3.7025913417308276	1458.5115177922264
-5.6816037352155835	3.8147910793590345	1625.6172804181072
-5.6816037352155835	3.9269908169872414	1857.8717210566626
-5.6816037352155835	4.039190554615448	2152.3541053596996
-5.6816037352155835	4.151390292243655	2505.3611464819464
-5.6816037352155835	4.263590029871862	2912.4535760618364
-5.6816037352155835	4.375789767500069	3368.5119705968737
-5.6816037352155835	4.487989505128276	3867.8011311645328
-5.6816037352155835	4.600189242756483	4404.042206876357
-5.6816037352155835	4.71238898038469	4970.491655070954
-5.6816037352155835	4.824588718012897	5560.026045275649
-5.6816037352155835	4.9367884556411035	6165.2316404777985
-5.6816037352155835	5.04898819326931	6778.497629169269
-5.6816037352155835	5.161187930897517	7392.11183571705
-5.6816037352155835	5.273387668525724	7998.357705446549
-5.6816037352155835	5.385587406153931	8589.61134479387
-5.6816037352155835	5.497787143782138	9158.437396190868
-5.6816037352155835	5.609986881410345	9697.682542000663
-5.6816037352155835	5.722186619038552	10200.565461637376
-5.6816037352155835	5.834386356666759	10660.762110607107
-5.6816037352155835	5.9465860942949655	11072.485249036752
-5.6816037352155835	6.058785831923172	11430.557219573222
-5.6816037352155835	6.170985569551379	11730.475059428827
-5.6816037352155835	6.283185307179586	11968.467127751
-5.614761338330694	-6.283185307179586	11852.060068612825
-5.614761338330694	-6.216342910294697	11966.51504771439
-5.614761338330694	-6.149500513409808	12057.636908136172
-5.614761338330694	-6.082658116524919	12125.018677529359
-5.614761338330694	-6.015815719640029	12168.359412554672
-5.614761338330694	-5.9489733227551405	12187.465542968355
-5.614761338330694	-5.882130925870251	12182.251736153905
-5.614761338330694	-5.815288528985362	12152.741278238225
-5.614761338330694	-5.748446132100472	12099.065970090136
-5.614761338330694	-5.6816037352155835	12021.465538665709
-5.614761338330694	-5.614761338330694	11920.286566329476
-5.614761338330694	-5.547918941445805	11795.98094293346
-5.614761338330694	-5.481076544560915	11649.103847567394
-5.614761338330694	-5.4142341476760265	11480.311268994148
-5.614761338330694	-5.347391750791137	11290.357075844644
-5.614761338330694	-5.280549353906248	11080.089649657577
-5.614761338330694	-5.213706957021359	10850.448095801486
-5.614761338330694	-5.1468645601364695	10602.458049202225
-5.614761338330694	-5.080022163251581	10337.22709360842
-5.614761338330694	-5.013179766366691	10055.939814853537
-5.614761338330694	-4.946337369481802	9759.852510208024
-5.614761338330694	-4.879494972596913	9450.287577450703
-5.614761338330694	-4.812652575712024	9128.62760871932
-5.614761338330694	-4.745810178827134	8796.309215518362
-5.614761338330694	-4.678967781942245	8454.816612463388
-5.614761338330694	-4.612125385057356	8105.674988418217
-5.614761338330694	-4.545282988172467	7750.443694631275
-5.614761338330694	-4.478440591287577	7390.709280294313
-5.614761338330694	-4.411598194402688	7028.078406628619
-5.614761338330694	-4.344755797517799	6664.170671145957
-5.614761338330694	-4.27791340063291	6300.61137413296
-5.614761338330694	-4.21107100374802	5939.02425966544
-5.614761338330694	-4.144228606863131	5581.024263573216
-5.614761338330694	-4.0773862099782425	5228.210300744657
-5.614761338330694	-4.010543813093353	4882.158123984641
-5.614761338330694	-3.9437014162084636	4544.4132863200375
-5.614761338330694	-3.8768590193235744	4216.4842381846565
-5.614761338330694	-3.810016622438685	3899.835590313454
-5.614761338330694	-3.743174225553796	3595.8815724354554
-5.614761338330694	-3.6763318286689066	3305.9797169804688
-5.614761338330694	-3.609489431784018	3031.4247960096973
-5.614761338330694	-3.5426470348991286	2773.443038449417
-5.614761338330694	-3.4758046380142393	2533.186653454918
-5.614761338330694	-3.40896224112935	2311.7286843647103
-5.614761338330694	-3.342119844244461	2110.058216228492
-5.614761338330694	-3.2752774473595716	1929.075958313209
-5.614761338330694	-3.2084350504746824	1769.5902213168226
-5.614761338330694	-3.141592653589793	1632.313307256512
-5.614761338330694	-3.056684744033312	1490.9109785761823
-5.614761338330694	-2.9717768344768314	1387.3442117144857
-5.614761338330694	-2.8868689249203503	1322.359207599887
-5.614761338330694	-2.8019610153638697	1296.4241846761602
-5.614761338330694	-2.7170531058073886	1309.7260053777688
-5.614761338330694	-2.632145196250908	1362.1688297817495
-5.614761338330694	-2.547237286694427	1453.3748061365463
-5.614761338330694	-2.4623293771379458	1582.6867932925422
-5.614761338330694	-2.377421467581465	1749.1730954191007
-5.614761338330694	-2.292513558024984	1951.6341748943764
-5.614761338330694	-2.2076056484685034	2188.611295001364
-5.614761338330694	-2.1226977389120223	2458.3970301593754
-5.614761338330694	-2.0377898293555416	2759.0475679644687
-5.614761338330694	-1.9528819197990606	3088.3967144023713
-5.614761338330694	-1.8679740102425797	3444.071501325976
-5.614761338330694	-1.7830661006860988	3823.5092837452326
-5.614761338330694	-1.698158191129618	4223.976203743012
-5.614761338330694	-1.613250281573137	4642.586887984051
-5.614761338330694	-1.528342372016656	5076.325236895953
-5.614761338330694	-1.4434344624601751	5522.066155735716
-5.614761338330694	-1.3585265529036943	5976.598070968969
-5.614761338330694	-1.2736186433472134	6436.646069730883
-5.614761338330694	-1.1887107337907326	6898.895495648403
-5.614761338330694	-1.1038028242342517	7360.015831015369
-5.614761338330694	-1.0188949146777708	7816.684693248919
-5.614761338330694	-0.9339870051212898	8265.611772732114
-5.614761338330694	-0.849079095564809	8703.562539570139
-5.614761338330694	-0.764171186008328	9127.381548452306
-5.614761338330694	-0.6792632764518471	9534.01517370783
-5.614761338330694	-0.5943553668953663	9920.533610748756
-5.614761338330694	-0.5094474573388854	10284.151985379156
-5.614761338330694	-0.4245395477824045	10622.250418877522
-5.614761338330694	-0.33963163822592357	10932.392904282988
-5.614761338330694	-0.2547237286694427	11212.344857881311
-5.614761338330694	-0.16981581911296179	11460.089219431735
-5.614761338330694	-0.08490790955648089	11673.840985132232
-5.614761338330694	0.0	11852.060068612825
-5.614761338330694	0.08490790955648089	11993.462397293155
-5.614761338330694	0.16981581911296179	12097.02916415485
-5.614761338330694	0.2547237286694427	12162.01416826945
-5.614761338330694	0.33963163822592357	12187.949191193176
-5.614761338330694	0.4245395477824045	12174.647370491568
-5.614761338330694	0.5094474573388854	12122.204546087587
-5.614761338330694	0.5943553668953663	12030.99856973279
-5.614761338330694	0.6792632764518471	11901.686582576795
-5.614761338330694	0.764171186008328	11735.200280450235
-5.614761338330694	0.849079095564809	11532.73920097496
-5.614761338330694	0.9339870051212898	11295.762080867973
-5.614761338330694	1.0188949146777708	11025.976345709962
-5.614761338330694	1.1038028242342517	10725.325807904866
-5.614761338330694	1.1887107337907326	10395.976661466964
-5.614761338330694	1.2736186433472134	10040.30187454336
-5.614761338330694	1.3585265529036943	9660.864092124104
-5.614761338330694	1.4434344624601751	9260.397172126326
-5.614761338330694	1.528342372016656	8841.786487885285
-5.614761338330694	1.613250281573137	8408.048138973383
-5.614761338330694	1.698158191129618	7962.307220133621
-5.614761338330694	1.7830661006860988	7507.775304900369
-5.614761338330694	1.8679740102425797	7047.727306138454
-5.614761338330694	1.9528819197990606	6585.477880220936
-5.614761338330694	2.0377898293555416	6124.357544853967
-5.614761338330694	2.1226977389120223	5667.688682620419
-5.614761338330694	2.2076056484685034	5218.761603137222
-5.614761338330694	2.292513558024984	4780.810836299199
-5.614761338330694	2.377421467581465	4356.991827417031
-5.614761338330694	2.4623293771379458	3950.3582021615075
-5.614761338330694	2.547237286694427	3563.8397651205805
-5.614761338330694	2.632145196250908	3200.2213904901805
-5.614761338330694	2.7170531058073886	2862.1229569918155
-5.614761338330694	2.8019610153638697	2551.9804715863484
-5.614761338330694	2.8868689249203503	2272.0285179880248
-5.614761338330694	2.9717768344768314	2024.2841564376029
-5.614761338330694	3.056684744033312	1810.5323907371053
-5.614761338330694	3.141592653589793	1632.3133072565126
-5.614761338330694	3.253792391218	1453.454062148903
-5.614761338330694	3.365992128846207	1341.1036984046964
-5.614761338330694	3.478191866474414	1296.6750870351736
-5.614761338330694	3.5903916041026207	1320.7269436063889
-5.614761338330694	3.7025913417308276	1412.9568020667461
-5.614761338330694	3.8147910793590345	1572.2048184330954
-5.614761338330694	3.9269908169872414	1796.4683565017785
-5.614761338330694	4.039190554615448	2082.927172160848
-5.614761338330694	4.151390292243655	2427.978879596112
-5.614761338330694	4.263590029871862	2827.2842533829107
-5.614761338330694	4.375789767500069	3275.821796763497
-5.614761338330694	4.487989505128276	3767.950889882324
-5.614761338330694	4.600189242756483	4297.482723853458
-5.614761338330694	4.71238898038469	4857.758128623201
-5.614761338330694	4.824588718012897	5441.731315897194
-5.614761338330694	4.9367884556411035	6042.05848401635
-5.614761338330694	5.04898819326931	6651.190170523616
-5.614761338330694	5.161187930897517	7261.466191034744
-5.614761338330694	5.273387668525724	7865.211970501394
-5.614761338330694	5.385587406153931	8454.835055445332
-5.614761338330694	5.497787143782138	9022.920593466082
-5.614761338330694	5.609986881410345	9562.32457931215
-5.614761338330694	5.722186619038552	10066.263694892019
-5.614761338330694	5.834386356666759	10528.400613435
-5.614761338330694	5.9465860942949655	10942.923695052323
-5.614761338330694	6.058785831923172	11304.62007148076
-5.614761338330694	6.170985569551379	11608.941200925592
-5.614761338330694	6.283185307179586	11852.060068612825
-5.547918941445805	-6.283185307179586	11519.27692701453
-5.547918941445805	-6.216342910294697	11652.003164928938
-5.547918941445805	-6.149500513409808	11762.254110369908
-5.547918941445805	-6.082658116524919	11849.53735585127
-5.547918941445805	-6.015815719640029	11913.463073210376
-5.547918941445805	-5.9489733227551405	11953.7457546753
-5.547918941445805	-5.882130925870251	11970.20548801185
-5.547918941445805	-5.815288528985362	11962.768760055278
-5.547918941445805	-5.748446132100472	11931.46878503794
-5.547918941445805	-5.6816037352155835	11876.445356246439
-5.547918941445805	-5.614761338330694	11797.944221670903
-5.547918941445805	-5.547918941445805	11696.315986434789
-5.547918941445805	-5.481076544560915	11572.014546907287
-5.547918941445805	-5.4142341476760265	11425.59506349196
-5.547918941445805	-5.347391750791137	11257.711481145612
-5.547918941445805	-5.280549353906248	11069.113608701366
-5.547918941445805	-5.213706957021359	10860.643770040382
-5.547918941445805	-5.1468645601364695	10633.233042068949
-5.547918941445805	-5.080022163251581	10387.897096302977
-5.547918941445805	-5.013179766366691	10125.73166263246
-5.547918941445805	-4.946337369481802	9847.90763552581
-5.547918941445805	-4.879494972596913	9555.665844530886
-5.547918941445805	-4.812652575712024	9250.311512429047
-5.547918941445805	-4.745810178827134	8933.208425793344
-5.547918941445805	-4.678967781942245	8605.772843986653
-5.547918941445805	-4.612125385057356	8269.467173803512
-5.547918941445805	-4.545282988172467	7925.793438006404
-5.547918941445805	-4.478440591287577	7576.286566927456
-5.547918941445805	-4.411598194402688	7222.507543097009
-5.547918941445805	-4.344755797517799	6866.036429516648
-5.547918941445805	-4.27791340063291	6508.465312714299
-5.547918941445805	-4.21107100374802	6151.391192099303
-5.547918941445805	-4.144228606863131	5796.408847375407
-5.547918941445805	-4.0773862099782425	5445.103715867414
-5.547918941445805	-4.010543813093353	5099.044811573257
-5.547918941445805	-3.9437014162084636	4759.777717566586
-5.547918941445805	-3.8768590193235744	4428.817683047579
-5.547918941445805	-3.810016622438685	4107.642855872175
-5.547918941445805	-3.743174225553796	3797.687680784908
-5.547918941445805	-3.6763318286689066	3500.336492840479
-5.547918941445805	-3.609489431784018	3216.917334627356
-5.547918941445805	-3.5426470348991286	2948.6960249071594
-5.547918941445805	-3.4758046380142393	2696.870505160814
-5.547918941445805	-3.40896224112935	2462.565489291083
-5.547918941445805	-3.342119844244461	2246.827440377248
-5.547918941445805	-3.2752774473595716	2050.6198969169677
-5.547918941445805	-3.2084350504746824	1874.81916942944
-5.547918941445805	-3.141592653589793	1720.210426639903
-5.547918941445805	-3.056684744033312	1555.4479070272
-5.547918941445805	-2.9717768344768314	1427.1737544839764
-5.547918941445805	-2.8868689249203503	1336.3121872187005
-5.547918941445805	-2.8019610153638697	1283.5178649056063
-5.547918941445805	-2.7170531058073886	1269.1711718467388
-5.547918941445805	-2.632145196250908	1293.3754762943415
-5.547918941445805	-2.547237286694427	1355.9563856802283
-5.547918941445805	-2.4623293771379458	1456.4630031182353
-5.547918941445805	-2.377421467581465	1594.1711761266192
-5.547918941445805	-2.292513558024984	1768.0887141632782
-5.547918941445805	-2.2076056484685034	1976.962537381347
-5.547918941445805	-2.1226977389120223	2219.287705098208
-5.547918941445805	-2.0377898293555416	2493.31825892759
-5.547918941445805	-1.9528819197990606	2797.0798024497603
-5.547918941445805	-1.8679740102425797	3128.383726782958
-5.547918941445805	-1.7830661006860988	3484.842979560555
-5.547918941445805	-1.698158191129618	3863.889263698042
-5.547918941445805	-1.613250281573137	4262.791542032381
-5.547918941445805	-1.528342372016656	4678.675714507352
-5.547918941445805	-1.4434344624601751	5108.545326130305
-5.547918941445805	-1.3585265529036943	5549.30315649906
-5.547918941445805	-1.2736186433472134	5997.773535345867
-5.547918941445805	-1.1887107337907326	6450.72522331446
-5.547918941445805	-1.1038028242342517	6904.894693113662
-5.547918941445805	-1.0188949146777708	7357.009643306298
-5.547918941445805	-0.9339870051212898	7803.812575316043
-5.547918941445805	-0.849079095564809	8242.084263779298
-5.547918941445805	-0.764171186008328	8668.666951137719
-5.547918941445805	-0.6792632764518471	9080.48709935376
-5.547918941445805	-0.5943553668953663	9474.577534822694
-5.547918941445805	-0.5094474573388854	9848.098826926405
-5.547918941445805	-0.4245395477824045	10198.359746196062
-5.547918941445805	-0.33963163822592357	10522.836654682122
-5.547918941445805	-0.2547237286694427	10819.191688823566
-5.547918941445805	-0.16981581911296179	11085.28960380845
-5.547918941445805	-0.08490790955648089	11319.213158061684
-5.547918941445805	0.0	11519.27692701453
-5.547918941445805	0.08490790955648089	11684.039446627232
-5.547918941445805	0.16981581911296179	11812.313599170455
-5.547918941445805	0.2547237286694427	11903.175166435733
-5.547918941445805	0.33963163822592357	11955.969488748826
-5.547918941445805	0.4245395477824045	11970.316181807693
-5.547918941445805	0.5094474573388854	11946.111877360092
-5.547918941445805	0.5943553668953663	11883.530967974204
-5.547918941445805	0.6792632764518471	11783.024350536198
-5.547918941445805	0.764171186008328	11645.316177527813
-5.547918941445805	0.849079095564809	11471.398639491155
-5.547918941445805	0.9339870051212898	11262.524816273086
-5.547918941445805	1.0188949146777708	11020.199648556225
-5.547918941445805	1.1038028242342517	10746.169094726843
-5.547918941445805	1.1887107337907326	10442.407551204673
-5.547918941445805	1.2736186433472134	10111.103626871474
-5.547918941445805	1.3585265529036943	9754.644374093878
-5.547918941445805	1.4434344624601751	9375.598089956391
-5.547918941445805	1.528342372016656	8976.695811622052
-5.547918941445805	1.613250281573137	8560.811639147081
-5.547918941445805	1.698158191129618	8130.942027524128
-5.547918941445805	1.7830661006860988	7690.184197155373
-5.547918941445805	1.8679740102425797	7241.713818308566
-5.547918941445805	1.9528819197990606	6788.762130339973
-5.547918941445805	2.0377898293555416	6334.592660540771
-5.547918941445805	2.1226977389120223	5882.477710348136
-5.547918941445805	2.2076056484685034	5435.67477833839
-5.547918941445805	2.292513558024984	4997.403089875134
-5.547918941445805	2.377421467581465	4570.820402516715
-5.547918941445805	2.4623293771379458	4159.000254300674
-5.547918941445805	2.547237286694427	3764.9098188317394
-5.547918941445805	2.632145196250908	3391.388526728028
-5.547918941445805	2.7170531058073886	3041.1276074583707
-5.547918941445805	2.8019610153638697	2716.6506989723116
-5.547918941445805	2.8868689249203503	2420.2956648308677
-5.547918941445805	2.9717768344768314	2154.1977498459837
-5.547918941445805	3.056684744033312	1920.2741955927495
-5.547918941445805	3.141592653589793	1720.210426639903
-5.547918941445805	3.253792391218	1510.1878833399944
-5.547918941445805	3.365992128846207	1364.420968776513
-5.547918941445805	3.478191866474414	1284.74278647603
-5.547918941445805	3.5903916041026207	1272.1553358113308
-5.547918941445805	3.7025913417308276	1326.8169112779349
-5.547918941445805	3.8147910793590345	1448.0401118489626
-5.547918941445805	3.9269908169872414	1634.3004854418955
-5.547918941445805	4.039190554615448	1883.2556997880145
-5.547918941445805	4.151390292243655	2191.774998619739
-5.547918941445805	4.263590029871862	2555.9785727471935
-5.547918941445805	4.375789767500069	2971.286350909891
-5.547918941445805	4.487989505128276	3432.4755968302443
-5.547918941445805	4.600189242756483	3933.7465881525795
-5.547918941445805	4.71238898038469	4468.795551316802
-5.547918941445805	4.824588718012897	5030.8939351684985
-5.547918941445805	4.9367884556411035	5612.973026393638
-5.547918941445805	5.04898819326931	6207.712842689927
-5.547918941445805	5.161187930897517	6807.634185791342
-5.547918941445805	5.273387668525724	7405.19269672593
-5.547918941445805	5.385587406153931	7992.8737305071445
-5.547918941445805	5.497787143782138	8563.286857154728
-5.547918941445805	5.609986881410345	9109.258800639665
-5.547918941445805	5.722186619038552	9623.92364699235
-5.547918941445805	5.834386356666759	10100.809187154378
-5.547918941445805	5.9465860942949655	10533.918308762795
-5.547918941445805	6.058785831923172	10917.804413317597
-5.547918941445805	6.170985569551379	11247.63991031811
-5.547918941445805	6.283185307179586	11519.27692701453
-5.481076544560915	-6.283185307179586	11173.82011905422
-5.481076544560915	-6.216342910294697	11319.577261186472
-5.481076544560915	-6.149500513409808	11443.504785291776
-5.481076544560915	-6.082658116524919	11545.04920096361
-5.481076544560915	-6.015815719640029	11623.756986191302
-5.481076544560915	-5.9489733227551405	11679.276612899423
-5.481076544560915	-5.882130925870251	11711.360116957494
-5.481076544560915	-5.815288528985362	11719.86420564801
-5.481076544560915	-5.748446132100472	11704.750897646474
-5.481076544560915	-5.6816037352155835	11666.087692655236
-5.481076544560915	-5.614761338330694	11604.04726993342
-5.481076544560915	-5.547918941445805	11518.906717069445
-5.481076544560915	-5.481076544560915	11411.046292440586
-5.481076544560915	-5.4142341476760265	11280.947726886749
-5.481076544560915	-5.347391750791137	11129.192072183607
-5.481076544560915	-5.280549353906248	10956.45710592431
-5.481076544560915	-5.213706957021359	10763.514304400225
-5.481076544560915	-5.1468645601364695	10551.22539700053
-5.481076544560915	-5.080022163251581	10320.538517519597
-5.481076544560915	-5.013179766366691	10072.48396956127
-5.481076544560915	-4.946337369481802	9808.169624952898
-5.481076544560915	-4.879494972596913	9528.775975720777
-5.481076544560915	-4.812652575712024	9235.550861726228
-5.481076544560915	-4.745810178827134	8929.803897509819
-5.481076544560915	-4.678967781942245	8612.900623234957
-5.481076544560915	-4.612125385057356	8286.256405853981
-5.481076544560915	-4.545282988172467	7951.330117735818
-5.481076544560915	-4.478440591287577	7609.617620987785
-5.481076544560915	-4.411598194402688	7262.645086572341
-5.481076544560915	-4.344755797517799	6911.962178057039
-5.481076544560915	-4.27791340063291	6559.135130440889
-5.481076544560915	-4.21107100374802	6205.739754968605
-5.481076544560915	-4.144228606863131	5853.354401175088
-5.481076544560915	-4.0773862099782425	5503.552907593222
-5.481076544560915	-4.010543813093353	5157.897572608942
-5.481076544560915	-3.9437014162084636	4817.932176857405
-5.481076544560915	-3.8768590193235744	4485.175088323893
-5.481076544560915	-3.810016622438685	4161.112480943808
-5.481076544560915	-3.743174225553796	3847.191696989098
-5.481076544560915	-3.6763318286689066	3544.8147828863407
-5.481076544560915	-3.609489431784018	3255.3322273370345
-5.481076544560915	-3.5426470348991286	2980.0369297072175
-5.481076544560915	-3.4758046380142393	2720.1584256250567
-5.481076544560915	-3.40896224112935	2476.8573955762467
-5.481076544560915	-3.342119844244461	2251.2204810232115
-5.481076544560915	-3.2752774473595716	2044.25543120054
-5.481076544560915	-3.2084350504746824	1856.8866022622688
-5.481076544560915	-3.141592653589793	1689.950828882913
-5.481076544560915	-3.056684744033312	1508.5222031503495
-5.481076544560915	-2.9717768344768314	1362.5665226026392
-5.481076544560915	-2.8868689249203503	1253.135401262695
-5.481076544560915	-2.8019610153638697	1181.0172928673808
-5.481076544560915	-2.7170531058073886	1146.7318100402672
-5.481076544560915	-2.632145196250908	1150.525980470772
-5.481076544560915	-2.547237286694427	1192.3724670740016
-5.481076544560915	-2.4623293771379458	1271.9697649550699
-5.481076544560915	-2.377421467581465	1388.7443737587744
-5.481076544560915	-2.292513558024984	1541.8549297528025
-5.481076544560915	-2.2076056484685034	1730.1982678726952
-5.481076544560915	-2.1226977389120223	1952.417370051422
-5.481076544560915	-2.0377898293555416	2206.911142565645
-5.481076544560915	-1.9528819197990606	2491.845951952691
-5.481076544560915	-1.8679740102425797	2805.168836381658
-5.481076544560915	-1.7830661006860988	3144.622297290456
-5.481076544560915	-1.698158191129618	3507.7605647146815
-5.481076544560915	-1.613250281573137	3891.9672191162504
-5.481076544560915	-1.528342372016656	4294.474042746123
-5.481076544560915	-1.4434344624601751	4712.380964716622
-5.481076544560915	-1.3585265529036943	5142.676956078635
-5.481076544560915	-1.2736186433472134	5582.261724354191
-5.481076544560915	-1.1887107337907326	6027.968051214801
-5.481076544560915	-1.1038028242342517	6476.584612362098
-5.481076544560915	-1.0188949146777708	6924.879115192991
-5.481076544560915	-0.9339870051212898	7369.62158754194
-5.481076544560915	-0.849079095564809	7807.607649704418
-5.481076544560915	-0.764171186008328	8235.681602066119
-5.481076544560915	-0.6792632764518471	8650.759161990985
-5.481076544560915	-0.5943553668953663	9049.849686148276
-5.481076544560915	-0.5094474573388854	9430.077718166303
-5.481076544560915	-0.4245395477824045	9788.703706361466
-5.481076544560915	-0.33963163822592357	10123.143742270928
-5.481076544560915	-0.2547237286694427	10430.988177772284
-5.481076544560915	-0.16981581911296179	10710.018986653507
-5.481076544560915	-0.08490790955648089	10958.225745542633
-5.481076544560915	0.0	11173.82011905422
-5.481076544560915	0.08490790955648089	11355.248744786782
-5.481076544560915	0.16981581911296179	11501.204425334492
-5.481076544560915	0.2547237286694427	11610.635546674437
-5.481076544560915	0.33963163822592357	11682.753655069751
-5.481076544560915	0.4245395477824045	11717.039137896865
-5.481076544560915	0.5094474573388854	11713.24496746636
-5.481076544560915	0.5943553668953663	11671.39848086313
-5.481076544560915	0.6792632764518471	11591.801182982063
-5.481076544560915	0.764171186008328	11475.026574178359
-5.481076544560915	0.849079095564809	11321.916018184329
-5.481076544560915	0.9339870051212898	11133.572680064437
-5.481076544560915	1.0188949146777708	10911.353577885711
-5.481076544560915	1.1038028242342517	10656.859805371487
-5.481076544560915	1.1887107337907326	10371.924995984442
-5.481076544560915	1.2736186433472134	10058.602111555474
-5.481076544560915	1.3585265529036943	9719.148650646677
-5.481076544560915	1.4434344624601751	9356.010383222449
-5.481076544560915	1.528342372016656	8971.803728820882
-5.481076544560915	1.613250281573137	8569.29690519101
-5.481076544560915	1.698158191129618	8151.389983220511
-5.481076544560915	1.7830661006860988	7721.093991858497
-5.481076544560915	1.8679740102425797	7281.5092235829425
-5.481076544560915	1.9528819197990606	6835.802896722333
-5.481076544560915	2.0377898293555416	6387.186335575034
-5.481076544560915	2.1226977389120223	5938.8918327441415
-5.481076544560915	2.2076056484685034	5494.149360395192
-5.481076544560915	2.292513558024984	5056.163298232715
-5.481076544560915	2.377421467581465	4628.0893458710125
-5.481076544560915	2.4623293771379458	4213.011785946149
-5.481076544560915	2.547237286694427	3813.921261788857
-5.481076544560915	2.632145196250908	3433.6932297708313
-5.481076544560915	2.7170531058073886	3075.0672415756676
-5.481076544560915	2.8019610153638697	2740.627205666204
-5.481076544560915	2.8868689249203503	2432.78277016485
-5.481076544560915	2.9717768344768314	2153.7519612836268
-5.481076544560915	3.056684744033312	1905.5452023945008
-5.481076544560915	3.141592653589793	1689.9508288829136
-5.481076544560915	3.253792391218	1457.683588581497
-5.481076544560915	3.365992128846207	1287.969823087983
-5.481076544560915	3.478191866474414	1182.9437814736712
-5.481076544560915	3.5903916041026207	1143.926227149392
-5.481076544560915	3.7025913417308276	1171.4078284992843
-5.481076544560915	3.8147910793590345	1265.0429884411776
-5.481076544560915	3.9269908169872414	1423.6541905104164
-5.481076544560915	4.039190554615448	1645.246806812618
-5.481076544560915	4.151390292243655	1927.0341816267505
-5.481076544560915	4.263590029871862	2265.4726752176834
-5.481076544560915	4.375789767500069	2656.3062271619233
-5.481076544560915	4.487989505128276	3094.619878776864
-5.481076544560915	4.600189242756483	3574.9015815779385
-5.481076544560915	4.71238898038469	4091.1115144864925
-5.481076544560915	4.824588718012897	4636.758038084219
-5.481076544560915	4.9367884556411035	5204.979330745391
-5.481076544560915	5.04898819326931	5788.62968002512
-5.481076544560915	5.161187930897517	6380.369344139393
-5.481076544560915	5.273387668525724	6972.756853476623
-5.481076544560915	5.385587406153931	7558.3425913956535
-5.481076544560915	5.497787143782138	8129.762477477398
-5.481076544560915	5.609986881410345	8679.830575108832
-5.481076544560915	5.722186619038552	9201.629458805299
-5.481076544560915	5.834386356666759	9688.597204849553
-5.481076544560915	5.9465860942949655	10134.609911289817
-5.481076544560915	6.058785831923172	10534.058709560008
-5.481076544560915	6.170985569551379	10881.920299256284
-5.481076544560915	6.283185307179586	11173.82011905422
-5.4142341476760265	-6.283185307179586	10709.015066216974
-5.4142341476760265	-6.216342910294697	10862.211929394534
-5.4142341476760265	-6.149500513409808	10994.682602590847
-5.4142341476760265	-6.082658116524919	11105.835439621666
-5.4142341476760265	-6.015815719640029	11195.174004934053
-5.4142341476760265	-5.9489733227551405	11262.299290808056
-5.4142341476760265	-5.882130925870251	11306.911499422049
-5.4142341476760265	-5.815288528985362	11328.811381822587
-5.4142341476760265	-5.748446132100472	11327.90112781859
-5.4142341476760265	-5.6816037352155835	11304.184802825408
-5.4142341476760265	-5.614761338330694	11257.768329707682
-5.4142341476760265	-5.547918941445805	11188.859015702132
-5.4142341476760265	-5.481076544560915	11097.764626533093
-5.4142341476760265	-5.4142341476760265	10984.892011856096
-5.4142341476760265	-5.347391750791137	10850.745288168531
-5.4142341476760265	-5.280549353906248	10695.923587303001
-5.4142341476760265	-5.213706957021359	10521.118380559112
-5.4142341476760265	-5.1468645601364695	10327.110390424787
-5.4142341476760265	-5.080022163251581	10114.766103680126
-5.4142341476760265	-5.013179766366691	9885.033901457089
-5.4142341476760265	-4.946337369481802	9638.939823539145
-5.4142341476760265	-4.879494972596913	9377.582985818524
-5.4142341476760265	-4.812652575712024	9102.130671377823
-5.4142341476760265	-4.745810178827134	8813.813117120397
-5.4142341476760265	-4.678967781942245	8513.918019233719
-5.4142341476760265	-4.612125385057356	8203.784782025583
-5.4142341476760265	-4.545282988172467	7884.79853581936
-5.4142341476760265	-4.478440591287577	7558.383950625688
-5.4142341476760265	-4.411598194402688	7225.9988732203965
-5.4142341476760265	-4.344755797517799	6889.127816046874
-5.4142341476760265	-4.27791340063291	6549.275327023158
-5.4142341476760265	-4.21107100374802	6207.959269865669
-5.4142341476760265	-4.144228606863131	5866.7040449414135
-5.4142341476760265	-4.0773862099782425	5527.033780925866
-5.4142341476760265	-4.010543813093353	5190.465527674326
-5.4142341476760265	-3.9437014162084636	4858.502480709011
-5.4142341476760265	-3.8768590193235744	4532.627267582915
-5.4142341476760265	-3.810016622438685	4214.295326105274
-5.4142341476760265	-3.743174225553796	3904.9284040029875
-5.4142341476760265	-3.6763318286689066	3605.908209050123
-5.4142341476760265	-3.609489431784018	3318.5702380255952
-5.4142341476760265	-3.5426470348991286	3044.1978120603517
-5.4142341476760265	-3.4758046380142393	2784.016345013679
-5.4142341476760265	-3.40896224112935	2539.187870477415
-5.4142341476760265	-3.342119844244461	2310.8058518518565
-5.4142341476760265	-3.2752774473595716	2099.890298672765
-5.4142341476760265	-3.2084350504746824	1907.3832110011663
-5.4142341476760265	-3.141592653589793	1734.1443722224099
-5.4142341476760265	-3.056684744033312	1543.0743721006875
[truncated: 20,501 more rows]
