# Supplementary material for: Subjective nature of path information in quantum mechanics
Source: Nat Commun. 2026 Feb 6;17:2433. doi: 10.1038/s41467-026-69034-7 (PMC12988235; doi:10.1038/s41467-026-69034-7)
Supplement: Supplementary file 3 — Source Data [file 41467_2026_69034_MOESM3_ESM.zip › TCExpData_Upload/TCExp_V12.txt]

7.375672	14863.034956	15056.813357	74.114448	0.0	-3.141592653589793
7.535101	15333.456565	14719.622275	129.43223	0.0	-2.945243112740431
7.695049	16831.68737	15700.469579	314.05569	0.0	-2.748893571891069
7.856337	18825.435894	17265.312674	731.522744	0.0	-2.552544031041707
8.016235	22074.022074	19733.247456	1325.229048	0.0	-2.356194490192345
8.17837	25298.547988	22725.659929	1911.071426	0.0	-2.1598449493429825
8.338365	29323.099154	26055.804771	2667.840372	0.0	-1.9634954084936207
8.498894	33568.38399	29880.31049	3541.318909	0.0	-1.7671458676442586
8.660021	37884.52622	34044.42853	4354.253029	0.0	-1.5707963267948966
8.820188	41576.016054	38214.508286	5140.540084	0.0	-1.3744467859455345
8.980294	45671.310382	41873.97422	5928.376244	0.0	-1.1780972450961724
9.140782	48916.199048	45350.985967	6726.179108	0.0	-0.9817477042468103
9.302154	51675.509043	48039.31336	7053.288245	0.0	-0.7853981633974483
9.462411	53674.778097	50696.31021	7628.234244	0.0	-0.5890486225480862
9.622359	55501.57212	52869.992158	8039.781527	0.0	-0.39269908169872414
9.782211	56579.18162	54184.835058	8431.189376	0.0	-0.19634954084936207
9.942167	56788.129115	54767.506882	8464.539353	0.0	0.0
10.102519	56202.31881	54801.664325	8407.772748	0.0	0.17453292519943295
10.261967	55118.659463	53511.267631	8188.863115	0.0	0.3490658503988659
10.421896	53020.55476	52564.99201	7923.703277	0.0	0.5235987755982988
10.582884	50598.244791	50343.289724	7337.805893	0.0	0.6981317007977318
10.74274	47225.010263	47673.757151	6762.870482	0.0	0.8726646259971648
10.902603	44195.314603	44841.826624	6164.650468	0.0	1.0471975511965976
11.061847	41011.211542	41916.794964	5550.675424	0.0	1.2217304763960306
11.221776	37726.294272	38672.713146	4871.818525	0.0	1.3962634015954636
11.381266	33788.396698	35704.017923	4173.760484	0.0	1.5707963267948966
11.541118	30289.643753	32215.762354	3450.640701	0.0	1.7453292519943295
11.701074	26915.348892	28379.457384	2796.941434	0.0	1.9198621771937625
11.860911	23780.550463	25431.644921	2116.213253	0.0	2.0943951023931953
12.021398	20744.170602	22006.284435	1452.737603	0.0	2.2689280275926285
12.18294	18372.913564	19933.856291	990.554276	0.0	2.443460952792061
12.342288	16601.387209	17684.575194	626.496701	0.0	2.6179938779914944
12.50284	15373.98143	16343.207354	324.099319	0.0	2.792526803190927
12.663439	14784.68293	15004.398145	132.136423	0.0	2.9670597283903604
12.823757	14749.712118	14788.968736	71.585598	0.0	3.141592653589793
12.983725	15481.115502	14693.626084	145.917157	0.0	3.306939635357677
13.142957	16768.425169	15720.0591	336.78081	0.0	3.472286617125561
13.302878	18294.339366	16628.902355	615.856689	0.0	3.6376335988934447
13.463843	20840.337937	18528.914619	1082.187259	0.0	3.8029805806613286
13.623722	23680.905759	21285.096996	1582.793414	0.0	3.9683275624292125
13.783077	26823.650891	23790.27288	2130.263934	0.0	4.133674544197096
13.943637	30306.99893	27023.27984	2850.498607	0.0	4.29902152596498
14.103416	33523.302321	30425.965057	3484.697716	0.0	4.464368507732864
14.263415	37270.567912	33814.048185	4267.051239	0.0	4.6297154895007475
14.424533	40879.853291	37423.385196	5003.306453	0.0	4.795062471268632
14.583865	43538.692552	40445.568105	5704.717112	0.0	4.960409453036515
14.745769	46936.614284	42987.218249	6261.256159	0.0	5.1257564348044
14.905186	49683.947804	46355.613947	6807.814686	0.0	5.291103416572283
15.065019	51963.503021	48772.083929	7250.415924	0.0	5.456450398340167
15.226411	53709.209795	50631.761963	7672.635247	0.0	5.621797380108051
15.386825	55610.631783	52769.134077	8144.704193	0.0	5.787144361875935
15.546762	56244.252019	53510.306519	8267.445015	0.0	5.9524913436438185
15.706525	56133.322824	54698.306573	8288.629138	0.0	6.117838325411703
15.866736	55929.775613	54635.657649	8351.682719	0.0	6.283185307179586
16.026715	55547.327465	54680.292385	8206.749297	0.0	6.440264939859076
16.18612	54504.068468	53560.868922	8165.61251	0.0	6.5973445725385655
16.346057	51950.36713	52063.811044	7613.861612	0.0	6.754424205218055
16.505859	50179.870709	50482.038045	7454.491358	0.0	6.911503837897545
16.66603	47482.15297	47930.592101	6781.293462	0.0	7.0685834705770345
16.825878	44883.116883	45634.722155	6303.28779	0.0	7.225663103256524
16.987524	42078.424698	43603.799959	5885.98372	0.0	7.382742735936014
17.147349	39268.956538	40491.354548	5227.258239	0.0	7.5398223686155035
17.308541	35899.470475	37529.249254	4614.139172	0.0	7.696902001294993
17.468516	32916.012072	34347.444823	3904.047731	0.0	7.853981633974483
17.628476	29402.038672	31280.422937	3233.537417	0.0	8.011061266653972
17.788055	26752.3261	28527.871616	2710.124594	0.0	8.168140899333462
17.94793	23846.286674	25715.205108	2197.273264	0.0	8.325220532012953
18.108887	21601.242759	23137.46047	1733.797058	0.0	8.482300164692441
18.268801	19439.602129	20724.252564	1188.919272	0.0	8.63937979737193
18.428745	17708.194614	19154.1554	870.818882	0.0	8.79645943005142
18.588967	16168.802296	17346.045092	558.978594	0.0	8.953539062730911
18.748819	15350.464042	15956.576123	302.669982	0.0	9.1106186954104
18.908751	14560.026922	15234.616804	120.407347	0.0	9.267698328089889
37.652619	14633.199733	14475.023832	62.49877	0.0	9.42477796076938
37.813187	14595.221455	14924.696829	142.081455	0.0	9.590124942537264
37.973089	15324.84518	15821.287089	292.61506	0.0	9.755471924305146
38.134273	16379.183173	17211.556615	549.565201	0.0	9.92081890607303
38.294064	17994.505866	19137.0878	957.047655	0.0	10.086165887840915
38.454297	20075.77201	21594.599349	1380.26225	0.0	10.2515128696088
38.614129	22519.26508	24234.290548	1889.539542	0.0	10.416859851376682
38.774617	25902.556865	27673.91489	2620.533997	0.0	10.582206833144566
38.934503	28384.361232	30358.489117	3110.583202	0.0	10.74755381491245
39.09372	32076.974801	34006.469436	3852.001162	0.0	10.912900796680335
39.254365	35905.180915	37217.46551	4629.064725	0.0	11.078247778448217
39.41429	38948.693158	40743.464248	5279.373944	0.0	11.243594760216101
39.575397	42757.113239	43401.527461	5935.958084	0.0	11.408941741983986
39.735257	45685.414523	46538.567499	6438.832061	0.0	11.57428872375187
39.895409	48504.782661	48530.9848	7005.989501	0.0	11.739635705519753
40.055354	50972.32772	50726.852795	7410.563759	0.0	11.904982687287637
40.215283	53003.931763	52271.453733	7760.871008	0.0	12.070329669055521
40.375262	55032.004592	53515.104192	8040.498	0.0	12.235676650823406
40.535607	55444.185543	53596.097318	8134.050256	0.0	12.401023632591288
40.695027	56023.442016	54154.650981	8282.494263	0.0	12.566370614359172
