# Supplementary material for: Subjective nature of path information in quantum mechanics
Source: Nat Commun. 2026 Feb 6;17:2433. doi: 10.1038/s41467-026-69034-7 (PMC12988235; doi:10.1038/s41467-026-69034-7)
Supplement: Supplementary file 3 — Source Data [file 41467_2026_69034_MOESM3_ESM.zip › TCExpData_Upload/TCExp_V12_V23_PairVisibility.txt]

0,160133	48475,027660	48832,896474	7014,691517	0,000000
0,320031	48686,427486	48991,577098	7126,595372	0,000000
0,479945	48649,677168	48961,529124	7036,738708	0,000000
0,640836	48745,732795	48859,116344	6979,217102	0,000000
0,800253	48711,664287	48525,664996	7032,323189	0,000000
0,960194	48607,343693	48830,366259	7000,902122	0,000000
1,120119	48612,427190	48608,567407	6970,768703	0,000000
1,280110	48259,076831	48719,620148	6996,092710	0,000000
1,439958	48410,775327	48631,758532	6914,610853	0,000000
1,601831	48757,618378	48781,972833	6979,073435	0,000000
1,761872	48337,399366	48851,774691	6828,775868	0,000000
1,922039	48531,126572	48673,658972	6965,596916	0,000000
2,082700	48807,035508	48884,563040	7064,984191	0,000000
2,243507	48274,748089	48295,466535	6855,503798	0,000000
2,403058	47891,957219	48715,718393	6904,419316	0,000000
2,562972	48026,774035	48377,356975	6915,904882	0,000000
2,724838	48155,879142	48666,978244	6886,147731	0,000000
2,884258	48443,994935	48390,539278	6826,829626	0,000000
3,044157	48429,119839	48280,921777	7044,811003	0,000000
3,205610	48250,551422	48437,409431	6950,355259	0,000000
3,365508	48101,391876	48300,556697	6922,135433	0,000000
3,525453	48270,224961	48524,932811	6902,582738	0,000000
3,685813	48172,529381	48431,769622	6895,636571	0,000000
3,846169	48178,906709	48262,750961	6924,458253	0,000000
4,006499	48397,850335	48380,153188	7028,845196	0,000000
4,166039	48094,141328	48431,687537	6818,278592	0,000000
4,327689	48890,760872	48750,615990	7065,891706	0,000000
4,488168	48415,018392	48619,586726	6999,928478	0,000000
4,648401	48173,008206	49003,949087	7054,141305	0,000000
4,808319	48677,660339	48564,968062	7098,069682	0,000000
4,968787	48358,776896	48577,007278	6908,067378	0,000000
5,129390	48648,897659	48290,344004	6947,648863	0,000000
5,290474	47967,642631	48829,822392	7013,721434	0,000000
5,450322	48298,808629	48515,014327	6984,216212	0,000000
5,611306	46281,687661	46885,681368	6460,971978	0,000000
5,771554	43537,869896	44071,788562	6099,616280	0,000000
5,931479	39558,693284	41071,361007	5324,065316	0,000000
6,090958	35688,342665	36999,434674	4404,123009	0,000000
6,252889	31449,401413	33129,631128	3691,793738	0,000000
6,412333	27752,028349	29524,605259	2996,406792	0,000000
6,573598	23996,587410	25492,841619	2175,258799	0,000000
6,734031	20671,681573	22137,845570	1492,318024	0,000000
6,893952	18113,374104	19124,216742	881,207857	0,000000
7,055856	16042,959616	17032,721435	443,948465	0,000000
7,215766	15252,907834	15574,842468	194,550426	0,000000
7,375672	14863,034956	15056,813357	74,114448	0,000000
7,535101	15333,456565	14719,622275	129,432230	0,000000
7,695049	16831,687370	15700,469579	314,055690	0,000000
7,856337	18825,435894	17265,312674	731,522744	0,000000
8,016235	22074,022074	19733,247456	1325,229048	0,000000
8,178370	25298,547988	22725,659929	1911,071426	0,000000
8,338365	29323,099154	26055,804771	2667,840372	0,000000
8,498894	33568,383990	29880,310490	3541,318909	0,000000
8,660021	37884,526220	34044,428530	4354,253029	0,000000
8,820188	41576,016054	38214,508286	5140,540084	0,000000
8,980294	45671,310382	41873,974220	5928,376244	0,000000
9,140782	48916,199048	45350,985967	6726,179108	0,000000
9,302154	51675,509043	48039,313360	7053,288245	0,000000
9,462411	53674,778097	50696,310210	7628,234244	0,000000
9,622359	55501,572120	52869,992158	8039,781527	0,000000
9,782211	56579,181620	54184,835058	8431,189376	0,000000
9,942167	56788,129115	54767,506882	8464,539353	0,000000
10,102519	56202,318810	54801,664325	8407,772748	0,000000
10,261967	55118,659463	53511,267631	8188,863115	0,000000
10,421896	53020,554760	52564,992010	7923,703277	0,000000
10,582884	50598,244791	50343,289724	7337,805893	0,000000
10,742740	47225,010263	47673,757151	6762,870482	0,000000
10,902603	44195,314603	44841,826624	6164,650468	0,000000
11,061847	41011,211542	41916,794964	5550,675424	0,000000
11,221776	37726,294272	38672,713146	4871,818525	0,000000
11,381266	33788,396698	35704,017923	4173,760484	0,000000
11,541118	30289,643753	32215,762354	3450,640701	0,000000
11,701074	26915,348892	28379,457384	2796,941434	0,000000
11,860911	23780,550463	25431,644921	2116,213253	0,000000
12,021398	20744,170602	22006,284435	1452,737603	0,000000
12,182940	18372,913564	19933,856291	990,554276	0,000000
12,342288	16601,387209	17684,575194	626,496701	0,000000
12,502840	15373,981430	16343,207354	324,099319	0,000000
12,663439	14784,682930	15004,398145	132,136423	0,000000
12,823757	14749,712118	14788,968736	71,585598	0,000000
12,983725	15481,115502	14693,626084	145,917157	0,000000
13,142957	16768,425169	15720,059100	336,780810	0,000000
13,302878	18294,339366	16628,902355	615,856689	0,000000
13,463843	20840,337937	18528,914619	1082,187259	0,000000
13,623722	23680,905759	21285,096996	1582,793414	0,000000
13,783077	26823,650891	23790,272880	2130,263934	0,000000
13,943637	30306,998930	27023,279840	2850,498607	0,000000
14,103416	33523,302321	30425,965057	3484,697716	0,000000
14,263415	37270,567912	33814,048185	4267,051239	0,000000
14,424533	40879,853291	37423,385196	5003,306453	0,000000
14,583865	43538,692552	40445,568105	5704,717112	0,000000
14,745769	46936,614284	42987,218249	6261,256159	0,000000
14,905186	49683,947804	46355,613947	6807,814686	0,000000
15,065019	51963,503021	48772,083929	7250,415924	0,000000
15,226411	53709,209795	50631,761963	7672,635247	0,000000
15,386825	55610,631783	52769,134077	8144,704193	0,000000
15,546762	56244,252019	53510,306519	8267,445015	0,000000
15,706525	56133,322824	54698,306573	8288,629138	0,000000
15,866736	55929,775613	54635,657649	8351,682719	0,000000
16,026715	55547,327465	54680,292385	8206,749297	0,000000
16,186120	54504,068468	53560,868922	8165,612510	0,000000
16,346057	51950,367130	52063,811044	7613,861612	0,000000
16,505859	50179,870709	50482,038045	7454,491358	0,000000
16,666030	47482,152970	47930,592101	6781,293462	0,000000
16,825878	44883,116883	45634,722155	6303,287790	0,000000
16,987524	42078,424698	43603,799959	5885,983720	0,000000
17,147349	39268,956538	40491,354548	5227,258239	0,000000
17,308541	35899,470475	37529,249254	4614,139172	0,000000
17,468516	32916,012072	34347,444823	3904,047731	0,000000
17,628476	29402,038672	31280,422937	3233,537417	0,000000
17,788055	26752,326100	28527,871616	2710,124594	0,000000
17,947930	23846,286674	25715,205108	2197,273264	0,000000
18,108887	21601,242759	23137,460470	1733,797058	0,000000
18,268801	19439,602129	20724,252564	1188,919272	0,000000
18,428745	17708,194614	19154,155400	870,818882	0,000000
18,588967	16168,802296	17346,045092	558,978594	0,000000
18,748819	15350,464042	15956,576123	302,669982	0,000000
18,908751	14560,026922	15234,616804	120,407347	0,000000
19,068226	14761,631068	14595,091179	67,390560	0,000000
19,230184	15099,798304	14590,995793	79,856896	0,000000
19,390637	15843,240805	14932,046845	210,689574	0,000000
19,550362	16708,577923	15749,870014	376,524800	0,000000
19,712843	17982,949343	16932,607074	619,762477	0,000000
19,873712	19954,149964	18208,248027	971,392566	0,000000
20,033009	22289,931992	19857,654365	1313,088655	0,000000
20,193546	24178,898025	21905,786521	1768,231768	0,000000
20,354411	26982,904643	24197,755552	2227,812623	0,000000
20,515776	29842,985306	26699,408126	2806,083589	0,000000
20,676694	32641,552851	29367,136298	3331,849023	0,000000
20,836612	35448,667703	32072,530602	3973,560539	0,000000
20,997507	38595,957595	35131,323943	4486,708242	0,000000
21,157690	40876,410579	37517,096030	5023,950811	0,000000
21,317797	43822,207353	40104,253792	5638,986170	0,000000
21,477691	46404,033025	42765,939537	6128,615988	0,000000
21,637543	48681,898677	45326,177137	6649,671860	0,000000
21,797429	50752,255531	47417,303614	6997,995169	0,000000
21,957409	52698,697287	49534,106146	7456,307504	0,000000
22,116918	54033,066016	51229,562139	7815,125140	0,000000
22,276223	54579,658450	51903,842820	7871,551543	0,000000
22,436160	54689,308790	52066,129734	7931,277185	0,000000
22,596247	54909,684469	52124,578197	8001,495463	0,000000
22,756684	54926,456207	51697,028218	7932,657879	0,000000
22,916682	55064,719058	52070,712857	7997,645528	0,000000
23,076565	54682,241247	52322,651329	7973,946420	0,000000
23,236467	54573,509925	51952,689201	7824,591274	0,000000
23,397051	55211,984799	52470,926159	7984,389018	0,000000
23,558497	54923,574839	52145,657186	7935,490664	0,000000
23,717937	54677,428667	52371,950036	7909,147868	0,000000
23,877785	54697,688645	52292,528905	7906,750242	0,000000
24,037691	54855,926290	52636,616831	7960,952504	0,000000
24,196800	55028,583856	52630,802212	8087,367178	0,000000
24,356409	55041,064070	52523,928079	8066,135968	0,000000
24,516280	55353,329394	52314,916722	8026,228900	0,000000
24,676298	55314,998152	52360,913791	7937,751238	0,000000
24,836038	54539,193136	52442,007562	7992,186380	0,000000
24,996009	55031,233026	52200,354303	7984,173621	0,000000
25,156412	55033,511087	52632,085159	8059,896379	0,000000
25,315798	55153,132940	52597,751481	7993,320034	0,000000
25,475727	55213,036169	52527,584718	8128,120728	0,000000
25,635699	54968,108130	52643,089143	8062,740028	0,000000
25,795535	54834,741283	52109,453251	7825,260308	0,000000
25,955830	54790,103381	52520,617956	7916,648550	0,000000
26,115801	54800,704019	52356,235055	7954,555100	0,000000
26,275711	55755,835351	52625,420314	8170,128364	0,000000
26,436414	54847,870805	52146,848423	7960,302109	0,000000
26,596666	54455,681857	51725,545026	7894,761155	0,000000
26,757069	53239,331657	50685,228075	7720,760571	0,000000
26,916963	52256,154227	49102,545936	7290,981754	0,000000
27,077239	50680,143804	47193,588865	6966,181418	0,000000
27,238708	48365,611778	45019,611133	6555,476531	0,000000
27,400234	46142,730492	42931,454634	6192,139431	0,000000
27,560175	43442,154920	39972,928763	5473,702254	0,000000
27,721355	40872,118907	37195,936328	5077,870489	0,000000
27,882312	37688,327765	34252,581690	4414,106922	0,000000
28,042361	34407,411634	31328,740127	3697,027266	0,000000
28,202251	31784,624991	28455,571649	3248,779392	0,000000
28,362561	28652,419369	25589,858597	2555,983349	0,000000
28,522475	25820,351790	23045,721931	2037,148224	0,000000
28,683120	23191,642872	20822,971355	1554,296767	0,000000
28,842983	21065,281056	19138,390154	1119,064095	0,000000
29,002924	19396,007807	17614,702407	817,332071	0,000000
29,162868	17944,329910	16280,060244	529,294850	0,000000
29,323845	16565,423309	15360,233407	327,921982	0,000000
29,484801	15367,365429	14760,789131	175,386329	0,000000
29,644141	15129,680205	14467,654950	75,970111	0,000000
29,805741	14572,968822	14463,277353	70,080661	0,000000
29,965790	14607,208598	14966,566597	134,180884	0,000000
30,126858	15164,075372	15573,398295	260,895545	0,000000
30,286664	15869,538761	16758,906719	430,389185	0,000000
30,445942	17054,570280	17909,509845	701,329734	0,000000
30,605775	18321,240768	19415,599873	947,517134	0,000000
30,765519	19476,461401	20812,149194	1212,785964	0,000000
30,925402	20990,196950	22326,379363	1552,568229	0,000000
31,085839	22667,877383	24734,604688	1939,863464	0,000000
31,246731	24670,192074	26232,954210	2321,161408	0,000000
31,406664	26288,174991	28313,548506	2691,492930	0,000000
31,566647	28539,952385	30030,442410	3066,613795	0,000000
31,726499	30610,424366	32625,477407	3535,804071	0,000000
31,886443	32444,954077	34395,572629	3947,551750	0,000000
32,046345	34486,152165	36425,848675	4388,823859	0,000000
32,206644	36424,293485	38041,560135	4737,875407	0,000000
32,366965	38614,780172	40187,564539	5151,561319	0,000000
32,527152	40910,515853	42096,685119	5584,238429	0,000000
32,687020	42417,241478	43944,580302	6030,594651	0,000000
32,847461	44806,232413	44884,629485	6220,269640	0,000000
33,006947	45996,687148	46383,792963	6525,829829	0,000000
33,167157	47568,477538	47916,563986	6783,835235	0,000000
33,327021	49264,810320	49653,092984	7273,931489	0,000000
33,487419	50194,297529	50542,740841	7368,845322	0,000000
33,647267	51586,475335	51642,102506	7725,996006	0,000000
33,807666	53048,568060	52351,805239	7748,217910	0,000000
33,968261	53834,489483	53086,670941	7938,853934	0,000000
34,127978	54671,091671	53552,341393	8079,433589	0,000000
34,288816	55552,213402	54066,253576	8273,554552	0,000000
34,449584	55666,298320	54535,558656	8260,383109	0,000000
34,608951	56195,386703	53787,168056	8327,970537	0,000000
34,769338	55683,562715	53006,882398	8230,734303	0,000000
34,928732	55053,153352	52327,082050	7893,747554	0,000000
35,088734	53365,378124	50836,257163	7694,607487	0,000000
35,248629	51735,738625	48590,413243	7297,401941	0,000000
35,408654	49787,919919	46012,123269	6774,223401	0,000000
35,568629	46992,608117	43558,829691	6291,145057	0,000000
35,729240	44182,787688	40651,726439	5635,113180	0,000000
35,889192	41181,532376	37606,834970	5058,111975	0,000000
36,049945	38110,431623	34260,637292	4449,861935	0,000000
36,209893	34375,095243	31017,136623	3654,249087	0,000000
36,371254	31244,129268	28077,943461	3137,929928	0,000000
36,531279	27925,510375	25024,509256	2429,713780	0,000000
36,693534	25095,387946	22316,951043	1900,556976	0,000000
36,852881	22132,889662	19931,082986	1332,100797	0,000000
37,012926	19797,261789	17648,889127	879,861165	0,000000
37,172828	17587,665328	16139,904900	520,915932	0,000000
37,332765	16298,502555	15108,357604	273,223938	0,000000
37,492636	15050,969372	14545,794419	114,320937	0,000000
37,652619	14633,199733	14475,023832	62,498770	0,000000
37,813187	14595,221455	14924,696829	142,081455	0,000000
37,973089	15324,845180	15821,287089	292,615060	0,000000
38,134273	16379,183173	17211,556615	549,565201	0,000000
38,294064	17994,505866	19137,087800	957,047655	0,000000
38,454297	20075,772010	21594,599349	1380,262250	0,000000
38,614129	22519,265080	24234,290548	1889,539542	0,000000
38,774617	25902,556865	27673,914890	2620,533997	0,000000
38,934503	28384,361232	30358,489117	3110,583202	0,000000
39,093720	32076,974801	34006,469436	3852,001162	0,000000
39,254365	35905,180915	37217,465510	4629,064725	0,000000
39,414290	38948,693158	40743,464248	5279,373944	0,000000
39,575397	42757,113239	43401,527461	5935,958084	0,000000
39,735257	45685,414523	46538,567499	6438,832061	0,000000
39,895409	48504,782661	48530,984800	7005,989501	0,000000
40,055354	50972,327720	50726,852795	7410,563759	0,000000
40,215283	53003,931763	52271,453733	7760,871008	0,000000
40,375262	55032,004592	53515,104192	8040,498000	0,000000
40,535607	55444,185543	53596,097318	8134,050256	0,000000
40,695027	56023,442016	54154,650981	8282,494263	0,000000
40,856446	55573,807711	53204,207281	8134,483410	0,000000
41,016456	54519,073229	51535,361763	7841,884891	0,000000
41,176385	52884,984574	49922,919155	7513,211792	0,000000
41,336480	50782,125962	47842,266320	7125,017628	0,000000
41,497387	48405,895576	44853,780720	6571,833805	0,000000
41,657489	45564,748567	41597,436506	5805,315027	0,000000
41,818669	42298,393941	38743,136059	5216,671942	0,000000
41,978764	38170,478203	34740,731918	4485,112134	0,000000
42,138138	34597,666175	31047,895546	3783,114364	0,000000
42,298033	30530,886179	27601,310628	2890,205761	0,000000
42,458070	26923,458108	24391,381994	2283,727497	0,000000
42,619400	23693,767204	21221,832294	1696,830204	0,000000
42,779279	20764,703248	18452,709141	1027,810339	0,000000
42,940363	18436,510486	16816,575650	670,766218	0,000000
43,100226	16423,139260	15275,704734	324,308547	0,000000
43,261719	15165,115582	14515,345480	124,310477	0,000000
43,422283	14504,815854	14534,787657	66,860177	0,000000
43,583698	14647,729991	15013,980467	171,679911	0,000000
43,743635	15707,145752	16436,579765	359,699736	0,000000
43,904592	17249,136452	18458,352686	789,551575	0,000000
44,065344	19606,858259	20953,449432	1282,175650	0,000000
44,225855	22333,834603	23923,343842	1866,981597	0,000000
44,386080	25200,957404	27168,278317	2487,833217	0,000000
44,545998	28780,005064	30610,259926	3211,244295	0,000000
44,706050	32651,805568	34652,595090	3976,906494	0,000000
44,866853	36997,167899	38355,502463	4885,709300	0,000000
45,026905	40631,337326	42196,808474	5610,568433	0,000000
45,186826	44229,570400	45051,753121	6135,104307	0,000000
45,346751	47737,111373	48134,515514	6818,374733	0,000000
45,506627	50352,132930	50454,821478	7378,133593	0,000000
45,666517	53133,777389	52497,685095	7843,079737	0,000000
45,826846	54549,612114	53580,282653	8128,816879	0,000000
45,987218	55286,635473	53960,433170	8167,990754	0,000000
46,147059	55505,587517	53627,184021	8009,475433	0,000000
46,307003	54907,645849	52580,265669	7903,829409	0,000000
46,468437	53426,614508	51031,007471	7762,834903	0,000000
46,627904	51426,077724	47895,394507	7239,488202	0,000000
46,787814	48336,471095	44792,872941	6612,862481	0,000000
46,947755	45216,761600	41699,413415	5870,481914	0,000000
47,109047	41472,584585	37769,429723	5219,401232	0,000000
47,270350	37725,817503	34077,445406	4383,241016	0,000000
47,431107	32920,282270	29524,658749	3493,079834	0,000000
47,591860	28899,996242	25556,030221	2596,942419	0,000000
47,751993	25041,676411	22261,579531	1861,616979	0,000000
47,912361	21316,083975	18883,278404	1193,713009	0,000000
48,072301	18431,512044	16601,246772	630,407558	0,000000
48,232330	16271,071940	15217,643613	291,505057	0,000000
48,393580	15011,528811	14446,743159	95,532079	0,000000
48,552962	14576,769098	14573,668647	64,334353	0,000000
48,712853	14941,993246	15719,353610	263,237223	0,000000
48,874468	16504,059156	17368,844122	598,873113	0,000000
49,034424	18468,376467	20181,857563	1072,566581	0,000000
49,194295	21534,747392	22979,250040	1673,028989	0,000000
49,353966	25261,720176	26878,909561	2410,702685	0,000000
49,515162	29448,896402	31049,919834	3302,922804	0,000000
49,676565	33962,040898	35688,044505	4232,182219	0,000000
49,835979	38428,355643	39561,905743	5138,553836	0,000000
49,997074	42515,604758	43524,312221	5802,935729	0,000000
50,157496	47040,300984	47481,568066	6764,301493	0,000000
50,316936	50125,585163	50155,029780	7396,797588	0,000000
50,476842	52975,212228	52073,164704	7814,913441	0,000000
50,638365	54554,603014	53230,362241	8088,770636	0,000000
50,798170	55161,978500	53560,808170	8107,035108	0,000000
50,958092	55852,184909	53207,997567	8141,780939	0,000000
51,118560	54707,321441	51820,464556	7896,583502	0,000000
51,278450	52653,893053	49306,167460	7393,569741	0,000000
51,437856	49528,545140	46333,555380	6760,660370	0,000000
51,597773	45412,099192	42247,151470	6023,510599	0,000000
51,758203	41070,823085	37569,381066	5069,171548	0,000000
51,918601	36545,297649	33126,650680	4152,367826	0,000000
52,078492	31848,818304	28917,599628	3226,965976	0,000000
52,238390	27301,098367	24422,300838	2339,167743	0,000000
52,398381	23074,481424	20478,852956	1543,492590	0,000000
52,558302	19782,237964	17710,334823	875,832427	0,000000
52,718181	16993,053315	15417,349266	391,416929	0,000000
52,878553	15353,637921	14426,680975	125,389197	0,000000
53,037916	14533,178226	14555,653811	85,252219	0,000000
53,197845	14826,862341	15628,877646	248,555272	0,000000
53,358290	16679,911401	17880,391593	644,816185	0,000000
53,518215	19350,259536	20982,850844	1317,651708	0,000000
53,678205	23160,539600	24670,271663	2045,119928	0,000000
53,838211	27308,281718	29219,429540	2889,087870	0,000000
53,998094	31323,800820	33707,057917	3854,155481	0,000000
54,158859	36816,553022	38479,498461	4849,170388	0,000000
54,318718	38910,839398	40419,143178	5331,965846	0,000000
54,479633	39116,539942	40348,291557	5206,601821	0,000000
54,640020	39294,828114	40192,367150	5251,410913	0,000000
54,799972	38835,206285	40540,509244	5262,585005	0,000000
54,960275	39266,230880	40321,509873	5179,410899	0,000000
55,120916	39077,299337	40871,469358	5256,657249	0,000000
55,280787	39649,644774	40847,757129	5410,805090	0,000000
55,440889	39122,514329	40712,603519	5268,952834	0,000000
55,602212	39702,564870	40725,122226	5385,417828	0,000000
55,762130	39508,274918	40638,251562	5311,044595	0,000000
55,923548	39443,678622	40701,212475	5301,787140	0,000000
56,083574	39395,302091	40334,020081	5285,205974	0,000000
56,242783	39407,208075	40639,410777	5355,581265	0,000000
56,403320	39398,846632	40651,922145	5202,954029	0,000000
56,563164	39857,840369	40557,669892	5507,488408	0,000000
56,723201	39967,099619	41231,905658	5434,809853	0,000000
56,883353	39594,326300	41051,965772	5342,109987	0,000000
57,043225	39752,741608	41119,876911	5334,917254	0,000000
57,203161	39695,788849	40760,867468	5367,841881	0,000000
57,364588	39693,561433	40883,910449	5364,964061	0,000000
57,524552	39864,812195	40878,180475	5402,572705	0,000000
57,684065	39615,751985	40685,903847	5287,262599	0,000000
57,843878	39443,928075	40943,588507	5346,548270	0,000000
58,003788	39726,343016	41331,050157	5457,084890	0,000000
58,163683	39733,294000	41127,986600	5367,944774	0,000000
58,324951	39903,444498	41178,576108	5442,038621	0,000000
58,485535	39989,986954	41181,723734	5461,870950	0,000000
58,645433	39639,649377	41122,710365	5384,877873	0,000000
58,805327	40060,088588	40920,483026	5466,671301	0,000000
58,965260	39838,002822	40956,874444	5419,196828	0,000000
59,124712	39753,378874	41139,683134	5374,738034	0,000000
59,285261	39042,476690	40362,382530	5218,929201	0,000000
59,444974	38705,481949	40232,638071	5188,464597	0,000000
59,606435	38390,583519	39786,216485	5151,639716	0,000000
59,766341	38452,092627	40043,032610	5153,564323	0,000000
59,927980	38196,290111	39424,765593	5186,727130	0,000000
60,087789	38098,276174	39477,769762	5074,620871	0,000000
60,247695	38013,047999	39047,500677	4961,512957	0,000000
60,409126	38279,560374	39375,420678	5106,129034	0,000000
60,570183	37932,948278	39771,722530	5039,405039	0,000000
60,730647	38025,259879	39430,467613	5097,533422	0,000000
60,892562	37992,619029	39456,651046	4938,637599	0,000000
61,052468	38134,775202	39144,052523	5002,370682	0,000000
61,212474	37999,723795	39141,574875	5081,237304	0,000000
61,371772	37450,037271	39422,561551	4953,417245	0,000000
61,531651	37511,345636	39028,601233	4967,178248	0,000000
61,693567	37891,663514	39216,775723	5040,906465	0,000000
61,853819	37755,629861	39104,210157	4903,228587	0,000000
62,015646	37743,268796	39119,250200	4979,090255	0,000000
62,175032	37684,562548	38887,731747	4985,666306	0,000000
62,335080	37552,390616	38928,656240	4979,999815	0,000000
62,497462	37667,979416	39048,505068	5029,111825	0,000000
62,659243	37684,832093	39216,432581	4962,476930	0,000000
62,818702	37551,604698	38760,797820	5032,753176	0,000000
62,979717	37719,095804	39106,857248	5054,268515	0,000000
63,139411	37448,709533	38880,628807	5014,810159	0,000000
63,300403	37565,183026	39193,490142	4950,788898	0,000000
63,460024	37031,876088	38885,947148	4975,413237	0,000000
63,620307	37200,773085	39049,186979	4990,178617	0,000000
63,781314	37590,823189	39259,876860	5040,832889	0,000000
63,941231	54962,777098	53371,286248	7301,408068	0,000000
64,100679	68863,642176	66213,073195	10169,039649	0,000000
64,260689	70116,759725	68809,575223	10697,319308	0,000000
64,419944	72362,425381	70400,788691	11179,077945	0,000000
64,579758	73031,286544	71248,603900	11361,126087	0,000000
64,740776	72827,434955	71174,911353	11357,845256	0,000000
64,901371	73285,834109	71295,690352	11353,267031	0,000000
65,061246	73824,250899	71672,176929	11474,379308	0,000000
65,221179	73422,105516	71957,877788	11476,859297	0,000000
65,381435	72851,064878	71337,536467	11165,928828	0,000000
65,541368	73996,094863	71506,936675	11455,223333	0,000000
65,700612	69441,508707	67836,005545	10559,330569	0,000000
65,860499	60143,102647	58161,313184	9251,953611	0,000000
66,020420	32581,961440	31255,897530	4829,558721	0,000000
66,180869	32532,331013	31465,558515	4821,627101	0,000000
66,341637	32755,996367	31444,099379	4800,315469	0,000000
66,502120	32748,120827	31329,804326	4897,612155	0,000000
66,661699	32891,661378	31865,393248	4783,059610	0,000000
66,821759	33216,026802	31770,711621	4868,105349	0,000000
66,982693	33038,623863	31908,318853	4863,759931	0,000000
67,143422	33202,374974	31782,945439	4876,699527	0,000000
67,302820	33147,132792	31995,280973	4931,414045	0,000000
67,462872	33268,740698	32010,552743	4940,238000	0,000000
67,622986	33186,934745	31929,667009	4911,900683	0,000000
67,782842	32869,347855	31851,878728	4919,826058	0,000000
67,942709	33178,782101	32442,247881	5025,263355	0,000000
68,102646	33534,286995	32339,830569	5067,180458	0,000000
68,263045	32973,272842	31470,084044	4853,262246	0,000000
68,423574	31583,320938	30673,934074	4499,274143	0,000000
68,582810	30487,840364	29519,430469	4333,013505	0,000000
68,743144	29122,252806	28835,140677	3939,517097	0,000000
68,903065	27928,562165	27876,070672	3716,088951	0,000000
69,062971	27031,274556	26879,135790	3444,359880	0,000000
69,222919	25818,062916	25663,644046	3079,884356	0,000000
69,384080	24424,502208	24614,177378	2879,544412	0,000000
69,544009	23345,201005	23589,940363	2550,848076	0,000000
69,703961	22219,563497	22278,226974	2255,456282	0,000000
69,863844	21259,966816	21524,732214	1998,477020	0,000000
70,025294	20253,560509	20373,340861	1708,968077	0,000000
70,185681	19283,257159	19866,969059	1493,502648	0,000000
70,345610	17949,661915	18781,658111	1210,176286	0,000000
70,507279	16683,222924	17752,777490	831,875773	0,000000
70,668298	15515,966170	16721,104623	497,674711	0,000000
70,828885	14658,593506	15940,701910	288,839281	0,000000
70,989164	14070,579233	15551,773873	149,351227	0,000000
71,150175	14022,927893	15709,781570	59,698088	0,000000
71,310432	14007,399147	15861,036497	59,297913	0,000000
71,472293	14826,979276	16390,836527	191,679002	0,000000
71,631768	15915,365951	17310,594440	397,419331	0,000000
71,791928	17472,679196	18695,412324	729,633442	0,000000
71,951626	19399,154969	20459,792596	1165,000659	0,000000
72,110850	21428,629633	22303,251739	1657,668872	0,000000
72,270664	23886,310246	24521,970640	2161,863234	0,000000
72,430674	26718,256357	26685,864983	2820,363223	0,000000
72,590664	29442,786865	28998,192678	3536,685002	0,000000
72,750709	32414,147453	31556,132705	4250,757701	0,000000
72,912467	35252,475769	34186,687313	4829,544265	0,000000
73,072761	37771,447654	36456,433719	5483,200293	0,000000
73,233464	40259,279891	38745,432755	6050,017571	0,000000
73,393666	42915,717856	40640,497006	6646,202002	0,000000
73,554111	44650,455600	42530,582346	7316,063484	0,000000
73,714629	46238,453161	43876,549423	7734,965818	0,000000
73,874647	47463,866358	45105,676896	8020,312674	0,000000
74,035958	49058,060643	46073,365606	8354,549388	0,000000
74,195933	49877,412596	46868,659438	8608,119930	0,000000
74,356240	50410,845079	47213,331692	8736,228227	0,000000
74,517970	49844,972101	47055,079067	8678,821179	0,000000
74,678100	49748,234560	46864,200765	8709,119418	0,000000
74,838002	49124,318383	45945,495304	8480,463901	0,000000
74,997923	48103,738531	45397,965997	8390,752793	0,000000
75,157810	47089,456609	44298,775815	8178,223655	0,000000
75,317666	45436,012436	42541,772652	7650,275756	0,000000
75,477498	43664,239030	41012,677201	7368,282391	0,000000
75,638390	40942,771161	38791,679790	6737,582946	0,000000
75,798196	38167,729500	36268,887469	6272,284055	0,000000
75,957597	35365,589065	33871,617643	5532,653504	0,000000
76,118496	32465,616640	31627,250427	4830,184862	0,000000
76,277940	29344,358064	28874,835938	4031,227095	0,000000
76,439455	26682,727517	26253,234547	3407,717752	0,000000
76,598919	23724,612251	23979,540641	2683,334386	0,000000
76,758763	21553,736987	21878,190215	2057,187972	0,000000
76,918661	19510,827787	19916,225523	1525,839859	0,000000
77,078694	17133,494493	18149,195441	987,165689	0,000000
77,238638	15748,475061	16873,586617	611,171710	0,000000
77,398714	14666,959636	16373,119312	293,740098	0,000000
77,558589	13982,331361	15356,781871	99,609054	0,000000
77,720458	14155,479010	15828,302438	59,336165	0,000000
77,880360	14597,655731	16261,549242	135,056291	0,000000
78,039731	15593,721102	17164,802655	345,855070	0,000000
78,199906	17282,121740	18451,519119	660,193382	0,000000
78,360736	19233,746308	20115,845443	1098,983632	0,000000
78,521443	21491,195262	22260,710785	1648,742632	0,000000
78,682281	24176,290048	24645,464627	2284,542883	0,000000
78,842098	27167,763373	27275,933752	2958,459870	0,000000
79,001942	30025,998743	29968,069281	3709,802746	0,000000
79,161979	32890,460486	32434,762293	4324,120930	0,000000
79,321920	35845,930395	35099,847427	4957,941212	0,000000
79,482268	39160,401003	37766,406187	5875,407191	0,000000
79,642143	42140,996119	39774,947374	6473,429056	0,000000
79,802550	44081,659038	41924,595907	7179,180147	0,000000
79,962533	45980,274552	43993,072565	7759,807760	0,000000
80,122435	48059,128316	45297,428925	8167,743320	0,000000
80,282375	49603,614046	46292,230557	8460,195102	0,000000
80,442539	49995,992614	47023,591173	8615,109078	0,000000
80,602534	50429,929018	47106,575008	8933,539866	0,000000
80,764503	49767,882131	46791,923472	8709,168339	0,000000
80,923855	48904,826517	45770,110487	8677,650708	0,000000
81,085351	46880,432860	44156,759164	8216,008979	0,000000
81,247332	44637,418815	42340,116947	7645,767147	0,000000
81,407307	42046,641464	40261,824605	7038,910088	0,000000
81,567428	39306,495666	37431,159269	6323,862576	0,000000
81,728247	35829,149753	34168,363282	5617,704122	0,000000
81,887652	32342,791441	31026,424953	4698,320412	0,000000
82,048447	28933,655296	28344,643811	3985,797767	0,000000
82,208426	25997,174354	25837,450530	3221,482932	0,000000
82,367955	22879,409847	23137,230005	2455,872493	0,000000
82,529270	20492,588721	20922,460454	1819,510374	0,000000
82,689249	18045,916549	18728,509879	1158,480432	0,000000
82,848708	16061,008903	17204,461013	698,001593	0,000000
83,010351	14594,965152	16009,445100	308,489165	0,000000
83,170264	14208,779658	15557,548298	115,035219	0,000000
83,329562	14159,965971	15627,223521	67,469031	0,000000
83,490519	14926,510019	16412,424264	195,212845	0,000000
83,650040	16188,844552	17519,455735	441,471696	0,000000
83,810107	18108,950571	18981,819724	931,471675	0,000000
83,970471	20303,623774	21341,877262	1396,643211	0,000000
84,130623	22905,978956	23415,137650	1972,701083	0,000000
84,290718	26001,766123	26374,717012	2666,907081	0,000000
84,451171	29462,856220	29395,970316	3554,947347	0,000000
84,610976	32610,132235	32002,634038	4303,498680	0,000000
84,771414	36385,620239	35146,529065	5137,770105	0,000000
84,931320	39771,400157	38376,914860	6108,401542	0,000000
85,091275	42518,881499	40651,573818	6682,630256	0,000000
85,251412	44932,499961	42570,104490	7262,036027	0,000000
85,410537	46784,788806	44879,058369	7861,429391	0,000000
85,571012	48971,973533	46244,862173	8360,375203	0,000000
85,731145	50261,516980	47213,729381	8741,770145	0,000000
85,891602	50197,184008	46816,118131	8655,190463	0,000000
86,050942	49323,042158	46522,773220	8650,512323	0,000000
86,210855	48747,413518	45524,393002	8547,641816	0,000000
86,370873	46477,969114	43825,433880	7910,569466	0,000000
86,532408	43952,876807	41486,312666	7470,601377	0,000000
86,692406	40964,886193	39108,000616	6836,609884	0,000000
86,852881	37691,042277	35752,808307	5948,426222	0,000000
87,012988	34429,789142	32938,774739	5314,918971	0,000000
87,174102	30227,534794	29428,710687	4262,690706	0,000000
87,333935	26439,709608	26452,066056	3397,250922	0,000000
87,494211	23148,502800	22926,772371	2424,406669	0,000000
87,654182	20088,761243	20630,449435	1769,360434	0,000000
87,814119	17446,415985	18441,766771	1084,083608	0,000000
87,974310	15702,286739	16823,218306	560,850984	0,000000
88,134158	14445,294733	15932,548964	234,097679	0,000000
88,293717	13847,033934	15417,675250	64,249990	0,000000
88,453696	14566,467657	15840,059676	94,111585	0,000000
88,615165	15820,029803	17127,047795	364,713719	0,000000
88,775699	17731,108027	19020,168262	808,159336	0,000000
88,937060	20384,494988	21067,057575	1364,361682	0,000000
89,096919	23423,888196	24044,045868	2093,707910	0,000000
89,256902	26919,798348	27084,884228	2953,031524	0,000000
89,416804	30508,168328	30411,647928	3772,017269	0,000000
89,576660	34634,866486	33741,287703	4726,622431	0,000000
89,736597	37825,442229	36847,663731	5542,545519	0,000000
89,897023	41634,089583	39881,269503	6541,555290	0,000000
90,058407	44891,634959	42520,923097	7361,724376	0,000000
90,219137	47004,014586	44536,980587	7874,263322	0,000000
90,378850	48927,169041	46007,575017	8226,822146	0,000000
90,538744	49660,268388	46561,761663	8622,233890	0,000000
90,700310	49676,420103	46741,816201	8793,143192	0,000000
90,860339	48878,169890	46015,826982	8587,800247	0,000000
91,022539	47345,694075	44478,327972	8283,333416	0,000000
91,182923	45182,588278	42175,288132	7685,579038	0,000000
91,344199	43848,928392	41444,322058	7536,164577	0,000000
91,503732	43547,354961	41717,009553	7533,528266	0,000000
91,664407	43896,917840	40908,361431	7310,905850	0,000000
91,825033	43618,484942	41096,421688	7485,551319	0,000000
91,984889	43341,781301	41239,828075	7255,676895	0,000000
92,144799	43465,745094	41287,865925	7368,671262	0,000000
92,304763	43593,855633	40922,056313	7424,237279	0,000000
92,464572	43338,974598	40905,285856	7301,838826	0,000000
92,624990	43172,939290	40803,697309	7403,689007	0,000000
92,785893	43428,835210	41127,649843	7385,110388	0,000000
92,946762	43226,186134	40685,948463	7293,508946	0,000000
93,108169	42985,753594	40842,495735	7346,459007	0,000000
