# Supplementary material for: Subjective nature of path information in quantum mechanics
Source: Nat Commun. 2026 Feb 6;17:2433. doi: 10.1038/s41467-026-69034-7 (PMC12988235; doi:10.1038/s41467-026-69034-7)
Supplement: Supplementary file 3 — Source Data [file 41467_2026_69034_MOESM3_ESM.zip › TCExpData_Upload/TCExp_V23.txt]

71.310432	14007.399147	15861.036497	59.297913	0.0
71.472293	14826.979276	16390.836527	191.679002	0.0
71.631768	15915.365951	17310.59444	397.419331	0.0
71.791928	17472.679196	18695.412324	729.633442	0.0
71.951626	19399.154969	20459.792596	1165.000659	0.0
72.11085	21428.629633	22303.251739	1657.668872	0.0
72.270664	23886.310246	24521.97064	2161.863234	0.0
72.430674	26718.256357	26685.864983	2820.363223	0.0
72.590664	29442.786865	28998.192678	3536.685002	0.0
72.750709	32414.147453	31556.132705	4250.757701	0.0
72.912467	35252.475769	34186.687313	4829.544265	0.0
73.072761	37771.447654	36456.433719	5483.200293	0.0
73.233464	40259.279891	38745.432755	6050.017571	0.0
73.393666	42915.717856	40640.497006	6646.202002	0.0
73.554111	44650.4556	42530.582346	7316.063484	0.0
73.714629	46238.453161	43876.549423	7734.965818	0.0
73.874647	47463.866358	45105.676896	8020.312674	0.0
74.035958	49058.060643	46073.365606	8354.549388	0.0
74.195933	49877.412596	46868.659438	8608.11993	0.0
74.35624	50410.845079	47213.331692	8736.228227	0.0
74.51797	49844.972101	47055.079067	8678.821179	0.0
74.6781	49748.23456	46864.200765	8709.119418	0.0
74.838002	49124.318383	45945.495304	8480.463901	0.0
74.997923	48103.738531	45397.965997	8390.752793	0.0
75.15781	47089.456609	44298.775815	8178.223655	0.0
75.317666	45436.012436	42541.772652	7650.275756	0.0
75.477498	43664.23903	41012.677201	7368.282391	0.0
75.63839	40942.771161	38791.67979	6737.582946	0.0
75.798196	38167.7295	36268.887469	6272.284055	0.0
75.957597	35365.589065	33871.617643	5532.653504	0.0
76.118496	32465.61664	31627.250427	4830.184862	0.0
76.27794	29344.358064	28874.835938	4031.227095	0.0
76.439455	26682.727517	26253.234547	3407.717752	0.0
76.598919	23724.612251	23979.540641	2683.334386	0.0
76.758763	21553.736987	21878.190215	2057.187972	0.0
76.918661	19510.827787	19916.225523	1525.839859	0.0
77.078694	17133.494493	18149.195441	987.165689	0.0
77.238638	15748.475061	16873.586617	611.17171	0.0
77.398714	14666.959636	16373.119312	293.740098	0.0
77.558589	13982.331361	15356.781871	99.609054	0.0
77.720458	14155.47901	15828.302438	59.336165	0.0
77.88036	14597.655731	16261.549242	135.056291	0.0
78.039731	15593.721102	17164.802655	345.85507	0.0
78.199906	17282.12174	18451.519119	660.193382	0.0
78.360736	19233.746308	20115.845443	1098.983632	0.0
78.521443	21491.195262	22260.710785	1648.742632	0.0
78.682281	24176.290048	24645.464627	2284.542883	0.0
78.842098	27167.763373	27275.933752	2958.45987	0.0
79.001942	30025.998743	29968.069281	3709.802746	0.0
79.161979	32890.460486	32434.762293	4324.12093	0.0
79.32192	35845.930395	35099.847427	4957.941212	0.0
79.482268	39160.401003	37766.406187	5875.407191	0.0
79.642143	42140.996119	39774.947374	6473.429056	0.0
79.80255	44081.659038	41924.595907	7179.180147	0.0
79.962533	45980.274552	43993.072565	7759.80776	0.0
80.122435	48059.128316	45297.428925	8167.74332	0.0
80.282375	49603.614046	46292.230557	8460.195102	0.0
80.442539	49995.992614	47023.591173	8615.109078	0.0
80.602534	50429.929018	47106.575008	8933.539866	0.0
80.764503	49767.882131	46791.923472	8709.168339	0.0
80.923855	48904.826517	45770.110487	8677.650708	0.0
81.085351	46880.43286	44156.759164	8216.008979	0.0
81.247332	44637.418815	42340.116947	7645.767147	0.0
81.407307	42046.641464	40261.824605	7038.910088	0.0
81.567428	39306.495666	37431.159269	6323.862576	0.0
81.728247	35829.149753	34168.363282	5617.704122	0.0
81.887652	32342.791441	31026.424953	4698.320412	0.0
82.048447	28933.655296	28344.643811	3985.797767	0.0
82.208426	25997.174354	25837.45053	3221.482932	0.0
82.367955	22879.409847	23137.230005	2455.872493	0.0
82.52927	20492.588721	20922.460454	1819.510374	0.0
82.689249	18045.916549	18728.509879	1158.480432	0.0
82.848708	16061.008903	17204.461013	698.001593	0.0
83.010351	14594.965152	16009.4451	308.489165	0.0
83.170264	14208.779658	15557.548298	115.035219	0.0
83.329562	14159.965971	15627.223521	67.469031	0.0
83.490519	14926.510019	16412.424264	195.212845	0.0
83.65004	16188.844552	17519.455735	441.471696	0.0
83.810107	18108.950571	18981.819724	931.471675	0.0
83.970471	20303.623774	21341.877262	1396.643211	0.0
84.130623	22905.978956	23415.13765	1972.701083	0.0
84.290718	26001.766123	26374.717012	2666.907081	0.0
84.451171	29462.85622	29395.970316	3554.947347	0.0
84.610976	32610.132235	32002.634038	4303.49868	0.0
84.771414	36385.620239	35146.529065	5137.770105	0.0
84.93132	39771.400157	38376.91486	6108.401542	0.0
85.091275	42518.881499	40651.573818	6682.630256	0.0
85.251412	44932.499961	42570.10449	7262.036027	0.0
85.410537	46784.788806	44879.058369	7861.429391	0.0
85.571012	48971.973533	46244.862173	8360.375203	0.0
85.731145	50261.51698	47213.729381	8741.770145	0.0
